# Supplementary material for: Single-nucleus transcriptomes reveal the underlying mechanisms of dynamic whitening in thermogenic adipose tissue in goats
Source: J Anim Sci Biotechnol. 2025 Feb 9;16:23. doi: 10.1186/s40104-025-01157-1 (PMC11807308; doi:10.1186/s40104-025-01157-1)
Supplement: Supplementary file 1 — Additional file 1: Table S1 The results of KEGG analyses of DEGs in dairy goats pAT (Fisher's exact test). Table S2 The results of KEGG analyses of DEGs in dairy goats oAT (Fisher's exact test). Table S3 The results of KEGG of DEGs in goats pAT and oAT. Table S4 The results of KEGG analyses of DEGs between any two samples. Table S5 The results of KEGG analyses of DEGs in pAT and oAT at every age (Fisher’s exact test). Table S6 The results of KEGG of DEGs in big-eared goat pAT. Table S7 The marker genes in cell types of goat adipose tissues. Table S8 The results of KEGG analyses of marker genes in adipocyte-progenitors, preadipocytes and adipocytes (Fisher's exact test). Table S9 The results of KEGG analyses of marker genes in blood (B)-endothelial cells, lymphatic vessels (L)- endothelial cells, smooth muscle cells, macrophagocytes, T cells and neuron (Fisher's exact test). Table S10 The P-value of spearman correlation analyses between thermogenic adipocytes of goat, human, and mouse. Table S11 The results of overlapping marker genes with the highest 5% expression levels of thermogenic adipocytes in goat, human, and mouse. Table S12 The results of GO analyses of the DEGs for the pseudotime process in pAT. Table S13 The results of GO analyses of the DEGs for the pseudotime process in oAT. Table S14 The results of overlapping marker genes of thermogenic adipocytes in pAT and oAT. Table S15 The DEGs of high thermogenic cells in pAT and oAT. Table S16 The DEGs of low thermogenic cells in pAT and oAT. Table S17 The results of KEGG analyses of the marker genes associated with high thermogenic cells in pAT and oAT. Table S18 The results of KEGG analyses of the marker genes associated with low thermogenic cells in pAT and oAT. [file 40104_2025_1157_MOESM1_ESM.xlsx]

## Sheet: ST_INDEX
	TAB	TABLE	TITLE	CAPTION(S)
	ST_INDEX	Supplementary Table Index
	S1	Supplementary Table 1	The results of KEGG analyses of DEGs in dairy goats pAT (Fisher's exact test).	In this table, corrected P-value < 0.05 was remained.
	S2	Supplementary Table 2	The results of KEGG analyses of DEGs in dairy goats oAT (Fisher's exact test).	In this table, corrected P-value < 0.05 was remained.
	S3	Supplementary Table 3	The results of KEGG of DEGs in goats pAT and oAT.	In this table, corrected P-value < 0.05 was remained.
	S4	Supplementary Table 4	The results of KEGG analyses of DEGs between any two samples.	In this table, corrected P-value < 0.05 was remained.
	S5	Supplementary Table 5	The results of KEGG analyses of DEGs in pAT and oAT at every age (Fisher's exact test).	In this table, corrected P-value < 0.05 was remained.
	S6	Supplementary Table 6	The results of KEGG of DEGs in big-eared goat pAT.	In this table, corrected P-value < 0.05 was remained.
	S7	Supplementary Table 7	The marker genes in celltypes of goat adipose tissues .	In this table, corrected P-value ＜0.05 was remained.
	S8	Supplementary Table 8	The results of KEGG analyses of marker genes in adipocyte-progenitors, preadipocytes and adipocytes (Fisher's exact test).	In this table, corrected P-value < 0.05 was remained.
	S9	Supplementary Table 9	The results of KEGG analyses of marker genes in blood (B)-endothelial cells, lymphatic vessels (L)- endothelial cells, smooth muscle cells, macrophagocytes, T cells and neuron (Fisher's exact test).	In this table, corrected P-value < 0.05 was remained.
	S10	Supplementary Table 10	The P-values of spearman correlation analyses between thermogenic adipocytes of goat, human, and mouse.
	S11	Supplementary Table 11	The results of overlapping marker genes with the highest 5% expression levels of thermogenic adipocytes in goat, human, and mouse.
	S12	Supplementary Table 12	The results of GO analyses of the DEGs for the pseudotime process in pAT.	In this table, q value < 0.05 was remained.
	S13	Supplementary Table 13	The results of GO analyses of the DEGs for the pseudotime process in oAT.	In this table, q value < 0.05 was remained.
	S14	Supplementary Table 14	The results of overlapping marker genes of thermogenic adipocytes in pAT and oAT.
	S15	Supplementary Table 15	The DEGs of high thermogenic cells in pAT and oAT.
	S16	Supplementary Table 16	The DEGs of low thermogenic cells in pAT and oAT.
	S17	Supplementary Table 17	The results of KEGG analyses of the marker genes associated with high thermogenic cells in pAT and oAT.	In this table, corrected P-value < 0.05 was remained, except for thermogenesis (corrected P-value=0.5455)
	S18	Supplementary Table 18	The results of KEGG analyses of the marker genes associated with low thermogenic cells in pAT and oAT.	In this table, corrected P-value < 0.05 was remained.

## Sheet: S1
Table S1. The results of KEGG analyses of DEGs in dairy goats pAT (Fisher's exact test).
##Databases: KEGG PATHWAY
##Statistical test method: hypergeometric test / Fisher's exact test
Cluster1
Term	Database	ID	Input number	Background number	P-Value	Corrected P-Value	log10(Corrected P-Value)	Input	Hyperlink
MAPK signaling pathway	KEGG PATHWAY	hsa04010	67	295	5.96023e-16	9.48461e-14	-13.023	5598|8986|6722|8681|4804|5600|3725|59284|55799|1844|5609|3303|2323|4803|5582|1969|3551|8913|1850|1945|23162|80310|1399|7424|2316|2260|2261|285|6300|374|2872|777|9064|773|3815|9254|8717|5778|3265|5536|7043|4609|23542|3727|4791|283748|785|1647|1435|782|5578|1843|2317|4296|4137|8912|929|6196|5871|7423|9020|2246|2353|6237|2064|2065|7186	http://www.genome.jp/kegg-bin/show_pathway?hsa04010/hsa:3551%09red/hsa:2353%09red/hsa:7423%09red/hsa:5582%09red/hsa:9064%09red/hsa:3727%09red/hsa:4804%09red/hsa:3725%09red/hsa:9254%09red/hsa:4803%09red/hsa:374%09red/hsa:23162%09red/hsa:6722%09red/hsa:929%09red/hsa:5578%09red/hsa:5536%09red/hsa:7043%09red/hsa:23542%09red/hsa:6237%09red/hsa:785%09red/hsa:782%09red/hsa:2316%09red/hsa:55799%09red/hsa…
Calcium signaling pathway	KEGG PATHWAY	hsa04020	47	193	1.55555e-12	1.54203e-10	-9.81191	53373|623|153|155|2906|2905|624|777|3274|113|5336|5137|154|5582|6261|7201|51196|113026|3363|3973|810|493|4843|146|147|2769|9127|773|5021|56848|2767|6915|2185|6865|845|8877|5260|5578|5333|8912|8913|2778|2902|801|2064|2065|2149	http://www.genome.jp/kegg-bin/show_pathway?hsa04020/hsa:5582%09red/hsa:155%09red/hsa:154%09red/hsa:153%09red/hsa:845%09red/hsa:2905%09red/hsa:5333%09red/hsa:623%09red/hsa:113026%09red/hsa:624%09red/hsa:2902%09red/hsa:2149%09red/hsa:5578%09red/hsa:2767%09red/hsa:6915%09red/hsa:7201%09red/hsa:2769%09red/hsa:2906%09red/hsa:2064%09red/hsa:2065%09red/hsa:8877%09red/hsa:2185%09red/hsa:3274%09red/hsa:50…
cAMP signaling pathway	KEGG PATHWAY	hsa04024	48	214	1.11197e-11	9.33897e-10	-9.0297	2778|2735|153|2906|2905|2902|572|2773|117|111|113|134|5338|116444|148327|55811|10257|154|801|51196|7434|7410|9568|84152|493|3991|5021|4881|4886|27198|810|2353|3725|268|478|2550|338442|5443|5348|10451|2893|6548|90993|2696|6237|1387|2693|2149	http://www.genome.jp/kegg-bin/show_pathway?hsa04024/hsa:10257%09red/hsa:9568%09red/hsa:5348%09red/hsa:572%09red/hsa:116444%09red/hsa:5021%09red/hsa:154%09red/hsa:153%09red/hsa:7434%09red/hsa:1387%09red/hsa:2905%09red/hsa:90993%09red/hsa:7410%09red/hsa:2902%09red/hsa:2149%09red/hsa:113%09red/hsa:27198%09red/hsa:2906%09red/hsa:6237%09red/hsa:84152%09red/hsa:6548%09red/hsa:2353%09red/hsa:338442%09re…
Wnt signaling pathway	KEGG PATHWAY	hsa04310	28	160	1.36585e-05	0.000307038	-3.51281	5176|8312|10297|64321|8325|3725|4920|5582|1855|85409|85407|7472|7474|894|166336|50964|4776|7480|7483|4609|4040|6934|6425|5578|6423|23002|1387|59352	http://www.genome.jp/kegg-bin/show_pathway?hsa04310/hsa:5582%09red/hsa:3725%09red/hsa:10297%09red/hsa:4040%09red/hsa:50964%09red/hsa:8312%09red/hsa:5578%09red/hsa:7474%09red/hsa:7472%09red/hsa:23002%09red/hsa:6423%09red/hsa:4776%09red/hsa:6425%09red/hsa:1855%09red/hsa:5176%09red/hsa:894%09red/hsa:59352%09red/hsa:7480%09red/hsa:64321%09red/hsa:85409%09red/hsa:8325%09red/hsa:1387%09red/hsa:166336%0…
Apoptosis	KEGG PATHWAY	hsa04210	25	136	1.87739e-05	0.000396944	-3.40127	55367|572|6708|79861|4803|3551|9020|1521|8717|1509|581|8772|3265|2353|598|3725|8795|8797|1647|27113|7277|1439|823|10039|7186	http://www.genome.jp/kegg-bin/show_pathway?hsa04210/hsa:8772%09red/hsa:572%09red/hsa:3725%09red/hsa:4803%09red/hsa:8795%09red/hsa:27113%09red/hsa:6708%09red/hsa:823%09red/hsa:1521%09red/hsa:1509%09red/hsa:598%09red/hsa:10039%09red/hsa:2353%09red/hsa:7186%09red/hsa:3551%09red/hsa:79861%09red/hsa:581%09red/hsa:8797%09red/hsa:1647%09red/hsa:1439%09red/hsa:7277%09red/hsa:8717%09red/hsa:3265%09red/hsa…
Vascular smooth muscle contraction	KEGG PATHWAY	hsa04270	24	132	3.18957e-05	0.000618184	-3.20888	2778|133|8681|111|113|391013|94274|5582|140465|810|146|147|10267|4881|4882|2767|5739|283748|5578|4660|54776|4637|801|800	http://www.genome.jp/kegg-bin/show_pathway?hsa04270/hsa:94274%09red/hsa:5582%09red/hsa:801%09red/hsa:800%09red/hsa:2767%09red/hsa:140465%09red/hsa:111%09red/hsa:4637%09red/hsa:4882%09red/hsa:54776%09red/hsa:10267%09red/hsa:5578%09red/hsa:146%09red/hsa:147%09red/hsa:8681%09red/hsa:4660%09red/hsa:2778%09red/hsa:810%09red/hsa:391013%09red/hsa:113%09red/hsa:5739%09red/hsa:283748%09red/hsa:4881%09red/…
IL-17 signaling pathway	KEGG PATHWAY	hsa04657	19	93	5.32609e-05	0.000938976	-3.02735	1051|132014|3551|6347|2354|8772|5598|8717|10758|4318|7188|2353|3725|6361|3727|9641|6300|7186|5600	http://www.genome.jp/kegg-bin/show_pathway?hsa04657/hsa:3551%09red/hsa:8772%09red/hsa:2353%09red/hsa:5598%09red/hsa:3727%09red/hsa:2354%09red/hsa:3725%09red/hsa:6361%09red/hsa:4318%09red/hsa:1051%09red/hsa:6347%09red/hsa:9641%09red/hsa:7188%09red/hsa:132014%09red/hsa:5600%09red/hsa:6300%09red/hsa:7186%09red/hsa:10758%09red/hsa:8717%09red
Leukocyte transendothelial migration	KEGG PATHWAY	hsa04670	21	112	6.58855e-05	0.00110669	-2.95597	24146|6494|10451|4313|5582|149461|5578|4318|1535|2773|7070|1364|87|5829|7410|5600|2185|5336|7122|6300|3383	http://www.genome.jp/kegg-bin/show_pathway?hsa04670/hsa:10451%09red/hsa:5336%09red/hsa:4318%09red/hsa:149461%09red/hsa:5600%09red/hsa:5582%09red/hsa:5578%09red/hsa:1364%09red/hsa:1535%09red/hsa:24146%09red/hsa:3383%09red/hsa:6300%09red/hsa:7122%09red/hsa:5829%09red/hsa:87%09red/hsa:4313%09red/hsa:2185%09red/hsa:6494%09red/hsa:7410%09red/hsa:7070%09red/hsa:2773%09red
Regulation of lipolysis in adipocytes	KEGG PATHWAY	hsa04923	14	55	6.86006e-05	0.00114879	-2.93976	2778|57104|153|155|154|4881|11343|2773|4886|8660|111|113|134|3991	http://www.genome.jp/kegg-bin/show_pathway?hsa04923/hsa:3991%09red/hsa:2773%09red/hsa:8660%09red/hsa:11343%09red/hsa:155%09red/hsa:154%09red/hsa:153%09red/hsa:4886%09red/hsa:111%09red/hsa:57104%09red/hsa:4881%09red/hsa:134%09red/hsa:113%09red/hsa:2778%09red
Thyroid hormone synthesis	KEGG PATHWAY	hsa04918	15	74	0.000338426	0.00423698	-2.37294	2778|50506|5582|2876|5578|2878|113|111|90993|7173|4036|478|148327|433|405753	http://www.genome.jp/kegg-bin/show_pathway?hsa04918/hsa:5578%09red/hsa:433%09red/hsa:4036%09red/hsa:5582%09red/hsa:2876%09red/hsa:405753%09red/hsa:148327%09red/hsa:2778%09red/hsa:7173%09red/hsa:50506%09red/hsa:111%09red/hsa:478%09red/hsa:2878%09red/hsa:113%09red/hsa:90993%09red
VEGF signaling pathway	KEGG PATHWAY	hsa04370	13	59	0.000415751	0.00491986	-2.30805	5582|8877|5578|5829|572|56848|25759|8681|3265|5600|5336|6300|283748	http://www.genome.jp/kegg-bin/show_pathway?hsa04370/hsa:5578%09red/hsa:5582%09red/hsa:5336%09red/hsa:56848%09red/hsa:5829%09red/hsa:25759%09red/hsa:572%09red/hsa:8877%09red/hsa:8681%09red/hsa:3265%09red/hsa:5600%09red/hsa:283748%09red/hsa:6300%09red
T cell receptor signaling pathway	KEGG PATHWAY	hsa04660	18	103	0.00044936	0.00526604	-2.27852	10451|10298|3551|5609|27040|84433|9402|7410|3265|5600|9020|2353|7535|3725|916|5133|6300|4793	http://www.genome.jp/kegg-bin/show_pathway?hsa04660/hsa:3551%09red/hsa:5133%09red/hsa:10298%09red/hsa:27040%09red/hsa:2353%09red/hsa:7535%09red/hsa:84433%09red/hsa:3725%09red/hsa:4793%09red/hsa:916%09red/hsa:9402%09red/hsa:3265%09red/hsa:5600%09red/hsa:10451%09red/hsa:6300%09red/hsa:7410%09red/hsa:5609%09red/hsa:9020%09red
Thyroid hormone signaling pathway	KEGG PATHWAY	hsa04919	18	119	0.00194598	0.0164119	-1.78484	2308|4854|5582|5578|572|51196|113026|6548|5336|5333|652|4625|4609|3265|478|1387|6257|4855	http://www.genome.jp/kegg-bin/show_pathway?hsa04919/hsa:51196%09red/hsa:652%09red/hsa:5333%09red/hsa:5582%09red/hsa:572%09red/hsa:1387%09red/hsa:5336%09red/hsa:6257%09red/hsa:6548%09red/hsa:4625%09red/hsa:478%09red/hsa:3265%09red/hsa:4854%09red/hsa:4855%09red/hsa:4609%09red/hsa:113026%09red/hsa:5578%09red/hsa:2308%09red
Cluster2
Term	Database	ID	Input number	Background number	P-Value	Corrected P-Value	log10(Corrected P-Value)	Input	Hyperlink
Herpes simplex virus 1 infection	KEGG PATHWAY	hsa05168	74	492	2.58273e-22	1.41677e-19	-18.8487	163049|3717|80095|101060200|5295|57786|330|100289635|158431|100287226|57677|148266|219749|285676|6940|57711|199704|117608|3456|7574|6431|197320|5451|3106|718|7637|7098|7694|339327|284349|6041|57209|29915|282890|29110|329|79898|7571|90338|83744|346171|79230|57573|10520|10172|163081|374928|342892|23586|147948|7644|147923|6714|5291|374900|7733|9668|148268|7565|147949|58500|841|4939|5610|91664|84765|…	http://www.genome.jp/kegg-bin/show_pathway?hsa05168/hsa:29110%09red/hsa:374928%09red/hsa:199704%09red/hsa:374900%09red/hsa:197320%09red/hsa:23586%09red/hsa:79230%09red/hsa:355%09red/hsa:7733%09red/hsa:7694%09red/hsa:58500%09red/hsa:57786%09red/hsa:7574%09red/hsa:57573%09red/hsa:80095%09red/hsa:7571%09red/hsa:282890%09red/hsa:57209%09red/hsa:346171%09red/hsa:330%09red/hsa:388566%09red/hsa:91664%09…
Metabolic pathways	KEGG PATHWAY	hsa01100	126	1433	3.61395e-18	1.27443e-15	-14.8947	192134|55500|64802|132|5471|51478|4124|8309|8867|669|4144|1371|730249|80339|8654|10249|5140|51166|84869|56922|54511|2632|221264|51074|1629|4329|316|51703|8528|3295|279|259307|4128|4121|2984|23175|586|443|2766|6677|3157|2729|847|38|64850|4051|80055|32|84803|79814|10905|79611|2673|2677|144193|53354|8050|23553|116285|23483|93183|5332|178|10026|5136|7498|11019|84812|57678|26330|10993|9348|201562|2603…	http://www.genome.jp/kegg-bin/show_pathway?hsa01100/hsa:2984%09red/hsa:316%09red/hsa:5140%09red/hsa:2632%09red/hsa:8654%09red/hsa:201562%09red/hsa:8790%09red/hsa:79646%09red/hsa:83594%09red/hsa:85365%09red/hsa:10905%09red/hsa:221264%09red/hsa:48%09red/hsa:10249%09red/hsa:144193%09red/hsa:8309%09red/hsa:953%09red/hsa:873%09red/hsa:1629%09red/hsa:414328%09red/hsa:346606%09red/hsa:10993%09red/hsa:27…
Peroxisome	KEGG PATHWAY	hsa04146	19	83	2.60594e-09	4.28851e-07	-6.36769	847|7498|6342|8528|5824|26061|5194|255027|1962|51703|54511|8800|83594|84188|3295|2180|225|8309|8504	http://www.genome.jp/kegg-bin/show_pathway?hsa04146/hsa:225%09red/hsa:8800%09red/hsa:8504%09red/hsa:26061%09red/hsa:54511%09red/hsa:51703%09red/hsa:5824%09red/hsa:7498%09red/hsa:8528%09red/hsa:84188%09red/hsa:255027%09red/hsa:847%09red/hsa:1962%09red/hsa:6342%09red/hsa:5194%09red/hsa:8309%09red/hsa:83594%09red/hsa:2180%09red/hsa:3295%09red
Complement and coagulation cascades	KEGG PATHWAY	hsa04610	17	79	3.89824e-08	5.06464e-06	-5.29545	3827|720|718|5627|715|2152|3426|462|730|2|2151|3075|2153|10747|1380|629|7035	http://www.genome.jp/kegg-bin/show_pathway?hsa04610/hsa:3827%09red/hsa:3075%09red/hsa:720%09red/hsa:5627%09red/hsa:1380%09red/hsa:3426%09red/hsa:629%09red/hsa:718%09red/hsa:10747%09red/hsa:2152%09red/hsa:2153%09red/hsa:2151%09red/hsa:2%09red/hsa:7035%09red/hsa:715%09red/hsa:462%09red/hsa:730%09red
Valine, leucine and isoleucine degradation	KEGG PATHWAY	hsa00280	13	48	1.60755e-07	1.93572e-05	-4.71316	586|4329|38|18|1629|56922|316|1962|54511|3157|4594|64087|259307	http://www.genome.jp/kegg-bin/show_pathway?hsa00280/hsa:64087%09red/hsa:316%09red/hsa:4594%09red/hsa:54511%09red/hsa:1629%09red/hsa:38%09red/hsa:3157%09red/hsa:259307%09red/hsa:18%09red/hsa:1962%09red/hsa:56922%09red/hsa:586%09red/hsa:4329%09red
Kaposi sarcoma-associated herpesvirus infection	KEGG PATHWAY	hsa05167	23	186	1.48435e-06	0.000140928	-3.851	3717|2920|5295|5291|3456|3106|7098|5925|29110|2247|1234|1230|718|2932|3709|6714|841|5599|5610|355|3091|7422|2790	http://www.genome.jp/kegg-bin/show_pathway?hsa05167/hsa:29110%09red/hsa:3709%09red/hsa:1230%09red/hsa:1234%09red/hsa:2790%09red/hsa:841%09red/hsa:5925%09red/hsa:2920%09red/hsa:7098%09red/hsa:3456%09red/hsa:3106%09red/hsa:5291%09red/hsa:3717%09red/hsa:5295%09red/hsa:5599%09red/hsa:718%09red/hsa:7422%09red/hsa:6714%09red/hsa:3091%09red/hsa:2932%09red/hsa:2247%09red/hsa:5610%09red/hsa:355%09red
Platinum drug resistance	KEGG PATHWAY	hsa01524	14	73	2.01852e-06	0.000188027	-3.72578	329|841|9446|5980|5295|4437|4257|5291|355|7507|330|1244|2947|2944	http://www.genome.jp/kegg-bin/show_pathway?hsa01524/hsa:7507%09red/hsa:2944%09red/hsa:2947%09red/hsa:4437%09red/hsa:5291%09red/hsa:9446%09red/hsa:5295%09red/hsa:329%09red/hsa:355%09red/hsa:1244%09red/hsa:5980%09red/hsa:841%09red/hsa:330%09red/hsa:4257%09red
PPAR signaling pathway	KEGG PATHWAY	hsa03320	14	76	3.05848e-06	0.000279624	-3.55342	1622|6342|2180|948|1962|28965|1579|2171|3157|4023|364|51703|2167|8309	http://www.genome.jp/kegg-bin/show_pathway?hsa03320/hsa:1622%09red/hsa:51703%09red/hsa:3157%09red/hsa:948%09red/hsa:364%09red/hsa:2171%09red/hsa:4023%09red/hsa:1962%09red/hsa:6342%09red/hsa:8309%09red/hsa:2167%09red/hsa:1579%09red/hsa:2180%09red/hsa:28965%09red
Pathways in cancer	KEGG PATHWAY	hsa05200	42	530	7.19472e-06	0.000555005	-3.2557	3827|3717|51426|8031|5295|3908|330|10161|5291|27436|4437|5332|2947|3673|2944|10125|4780|2322|23566|3479|182|5925|25780|185|2247|1441|9446|2932|4257|7046|7042|9475|4233|329|841|5599|6500|355|3091|7422|2790|7428	http://www.genome.jp/kegg-bin/show_pathway?hsa05200/hsa:4780%09red/hsa:10161%09red/hsa:2790%09red/hsa:9446%09red/hsa:10125%09red/hsa:1441%09red/hsa:355%09red/hsa:51426%09red/hsa:8031%09red/hsa:330%09red/hsa:23566%09red/hsa:5925%09red/hsa:2944%09red/hsa:2947%09red/hsa:4437%09red/hsa:3479%09red/hsa:6500%09red/hsa:185%09red/hsa:25780%09red/hsa:3827%09red/hsa:5332%09red/hsa:3673%09red/hsa:5291%09red/…
Propanoate metabolism	KEGG PATHWAY	hsa00640	9	34	1.5248e-05	0.00101317	-2.99432	4329|38|18|1629|1962|79611|4594|32|55862	http://www.genome.jp/kegg-bin/show_pathway?hsa00640/hsa:18%09red/hsa:4594%09red/hsa:55862%09red/hsa:1629%09red/hsa:38%09red/hsa:79611%09red/hsa:32%09red/hsa:1962%09red/hsa:4329%09red
Fatty acid metabolism	KEGG PATHWAY	hsa01212	10	57	0.000111348	0.00486483	-2.31293	6342|79071|84869|1962|51703|201562|38|3295|2180|51144	http://www.genome.jp/kegg-bin/show_pathway?hsa01212/hsa:51703%09red/hsa:201562%09red/hsa:38%09red/hsa:51144%09red/hsa:1962%09red/hsa:6342%09red/hsa:79071%09red/hsa:84869%09red/hsa:2180%09red/hsa:3295%09red
Lysine degradation	KEGG PATHWAY	hsa00310	10	59	0.000143296	0.00579879	-2.23666	38|10157|51166|4297|58508|1962|56979|64324|54904|55870	http://www.genome.jp/kegg-bin/show_pathway?hsa00310/hsa:64324%09red/hsa:56979%09red/hsa:54904%09red/hsa:51166%09red/hsa:4297%09red/hsa:1962%09red/hsa:38%09red/hsa:55870%09red/hsa:10157%09red/hsa:58508%09red
Ferroptosis	KEGG PATHWAY	hsa04216	8	40	0.000245804	0.00866812	-2.06208	51703|2730|2729|30061|2180|9474|7018|8031	http://www.genome.jp/kegg-bin/show_pathway?hsa04216/hsa:2729%09red/hsa:9474%09red/hsa:8031%09red/hsa:7018%09red/hsa:30061%09red/hsa:2730%09red/hsa:2180%09red/hsa:51703%09red
Platelet activation	KEGG PATHWAY	hsa04611	14	124	0.000374907	0.011641	-1.93401	5584|5592|91807|8773|64805|5295|3709|9475|5332|5906|3673|6714|5291|10125	http://www.genome.jp/kegg-bin/show_pathway?hsa04611/hsa:5584%09red/hsa:3709%09red/hsa:8773%09red/hsa:5332%09red/hsa:5906%09red/hsa:3673%09red/hsa:5291%09red/hsa:91807%09red/hsa:10125%09red/hsa:5295%09red/hsa:9475%09red/hsa:64805%09red/hsa:6714%09red/hsa:5592%09red
Regulation of lipolysis in adipocytes	KEGG PATHWAY	hsa04923	9	55	0.000384777	0.0116589	-1.93334	3667|11145|5295|5140|5291|5592|364|3643|2167	http://www.genome.jp/kegg-bin/show_pathway?hsa04923/hsa:3667%09red/hsa:5140%09red/hsa:5592%09red/hsa:5291%09red/hsa:5295%09red/hsa:364%09red/hsa:2167%09red/hsa:11145%09red/hsa:3643%09red
TNF signaling pathway	KEGG PATHWAY	hsa04668	13	112	0.000471605	0.013696	-1.86341	329|3456|841|5599|2920|4323|5295|330|5291|182|355|1386|9530	http://www.genome.jp/kegg-bin/show_pathway?hsa04668/hsa:2920%09red/hsa:1386%09red/hsa:5291%09red/hsa:3456%09red/hsa:5295%09red/hsa:5599%09red/hsa:9530%09red/hsa:329%09red/hsa:841%09red/hsa:355%09red/hsa:4323%09red/hsa:182%09red/hsa:330%09red
ABC transporters	KEGG PATHWAY	hsa02010	8	45	0.000494495	0.0141937	-1.8479	23461|10060|21|1080|19|5244|1244|225	http://www.genome.jp/kegg-bin/show_pathway?hsa02010/hsa:10060%09red/hsa:225%09red/hsa:19%09red/hsa:21%09red/hsa:1080%09red/hsa:23461%09red/hsa:5244%09red/hsa:1244%09red
NOD-like receptor signaling pathway	KEGG PATHWAY	hsa04621	17	178	0.000564402	0.0158321	-1.80046	329|3456|841|5599|2920|330|3709|115361|10628|6041|79184|9474|55669|4939|5332|29110|10010	http://www.genome.jp/kegg-bin/show_pathway?hsa04621/hsa:29110%09red/hsa:3709%09red/hsa:5332%09red/hsa:2920%09red/hsa:3456%09red/hsa:6041%09red/hsa:5599%09red/hsa:9474%09red/hsa:329%09red/hsa:10628%09red/hsa:4939%09red/hsa:841%09red/hsa:55669%09red/hsa:115361%09red/hsa:79184%09red/hsa:330%09red/hsa:10010%09red
Purine metabolism	KEGG PATHWAY	hsa00230	14	130	0.000577153	0.0160079	-1.79567	7498|51251|55276|5471|953|2766|5140|2984|132|471|5136|221264|8654|8833	http://www.genome.jp/kegg-bin/show_pathway?hsa00230/hsa:2984%09red/hsa:2766%09red/hsa:5140%09red/hsa:5136%09red/hsa:8654%09red/hsa:221264%09red/hsa:8833%09red/hsa:471%09red/hsa:51251%09red/hsa:55276%09red/hsa:953%09red/hsa:7498%09red/hsa:5471%09red/hsa:132%09red
Inflammatory mediator regulation of TRP channels	KEGG PATHWAY	hsa04750	12	100	0.000587628	0.0160283	-1.79511	3827|5029|5599|5295|3479|3709|5291|1579|5332|1573|6714|41	http://www.genome.jp/kegg-bin/show_pathway?hsa04750/hsa:3709%09red/hsa:3827%09red/hsa:5332%09red/hsa:5291%09red/hsa:3479%09red/hsa:5029%09red/hsa:5599%09red/hsa:5295%09red/hsa:1573%09red/hsa:6714%09red/hsa:41%09red/hsa:1579%09red
AGE-RAGE signaling pathway in diabetic complications	KEGG PATHWAY	hsa04933	12	100	0.000587628	0.0160283	-1.79511	3717|5295|5599|185|5291|84812|5332|7422|2152|7042|50507|7046	http://www.genome.jp/kegg-bin/show_pathway?hsa04933/hsa:5332%09red/hsa:84812%09red/hsa:50507%09red/hsa:5291%09red/hsa:3717%09red/hsa:5295%09red/hsa:5599%09red/hsa:7046%09red/hsa:2152%09red/hsa:7042%09red/hsa:7422%09red/hsa:185%09red
Hepatitis B	KEGG PATHWAY	hsa05161	16	163	0.000617343	0.0164181	-1.78468	3717|3456|841|23586|5599|5295|7098|5291|5925|355|7046|1386|7042|6714|353376|29110	http://www.genome.jp/kegg-bin/show_pathway?hsa05161/hsa:29110%09red/hsa:5925%09red/hsa:353376%09red/hsa:7046%09red/hsa:7098%09red/hsa:5291%09red/hsa:3456%09red/hsa:3717%09red/hsa:5295%09red/hsa:5599%09red/hsa:1386%09red/hsa:355%09red/hsa:7042%09red/hsa:23586%09red/hsa:6714%09red/hsa:841%09red
Glycosylphosphatidylinositol (GPI)-anchor biosynthesis	KEGG PATHWAY	hsa00563	6	25	0.000644165	0.0169162	-1.7717	80055|5281|54965|284098|93183|10026	http://www.genome.jp/kegg-bin/show_pathway?hsa00563/hsa:54965%09red/hsa:80055%09red/hsa:5281%09red/hsa:284098%09red/hsa:93183%09red/hsa:10026%09red
Alanine, aspartate and glutamate metabolism	KEGG PATHWAY	hsa00250	7	36	0.000692908	0.0177248	-1.75142	2346|443|18|2673|8528|5471|259307	http://www.genome.jp/kegg-bin/show_pathway?hsa00250/hsa:18%09red/hsa:5471%09red/hsa:2673%09red/hsa:259307%09red/hsa:8528%09red/hsa:443%09red/hsa:2346%09red
Chagas disease (American trypanosomiasis)	KEGG PATHWAY	hsa05142	12	103	0.000745427	0.0186811	-1.7286	3827|10333|7046|3456|841|718|5599|5295|5291|355|5332|7042	http://www.genome.jp/kegg-bin/show_pathway?hsa05142/hsa:3827%09red/hsa:5332%09red/hsa:7046%09red/hsa:5291%09red/hsa:3456%09red/hsa:5295%09red/hsa:5599%09red/hsa:718%09red/hsa:355%09red/hsa:7042%09red/hsa:10333%09red/hsa:841%09red
Aldosterone-regulated sodium reabsorption	KEGG PATHWAY	hsa04960	7	37	0.000799269	0.01973	-1.70487	3667|5295|3479|5291|6446|3643|480	http://www.genome.jp/kegg-bin/show_pathway?hsa04960/hsa:3667%09red/hsa:5291%09red/hsa:6446%09red/hsa:3479%09red/hsa:5295%09red/hsa:480%09red/hsa:3643%09red
Toll-like receptor signaling pathway	KEGG PATHWAY	hsa04620	12	104	0.000805313	0.0197802	-1.70377	7096|10333|5295|3456|841|5599|23643|7098|5291|941|29110|353376	http://www.genome.jp/kegg-bin/show_pathway?hsa04620/hsa:29110%09red/hsa:353376%09red/hsa:7096%09red/hsa:7098%09red/hsa:5291%09red/hsa:3456%09red/hsa:23643%09red/hsa:5599%09red/hsa:5295%09red/hsa:841%09red/hsa:10333%09red/hsa:941%09red
Spliceosome	KEGG PATHWAY	hsa03040	14	135	0.000810222	0.0198023	-1.70328	4686|29896|5356|84950|6431|58517|51639|10285|27316|3178|23350|57187|51362|55660	http://www.genome.jp/kegg-bin/show_pathway?hsa03040/hsa:27316%09red/hsa:51639%09red/hsa:23350%09red/hsa:10285%09red/hsa:5356%09red/hsa:6431%09red/hsa:57187%09red/hsa:4686%09red/hsa:58517%09red/hsa:55660%09red/hsa:29896%09red/hsa:84950%09red/hsa:51362%09red/hsa:3178%09red
N-Glycan biosynthesis	KEGG PATHWAY	hsa00510	8	50	0.000916298	0.0216448	-1.66465	29880|199857|4121|4124|10905|29929|84920|85365	http://www.genome.jp/kegg-bin/show_pathway?hsa00510/hsa:85365%09red/hsa:10905%09red/hsa:29929%09red/hsa:84920%09red/hsa:4124%09red/hsa:4121%09red/hsa:29880%09red/hsa:199857%09red
PI3K-Akt signaling pathway	KEGG PATHWAY	hsa04151	26	354	0.0010567	0.0240412	-1.61904	3717|5295|3908|10161|5291|3673|2322|3456|4233|3479|3696|4515|1441|2247|3667|2932|6446|9863|23566|3643|2790|5618|117145|7422|1386|2690	http://www.genome.jp/kegg-bin/show_pathway?hsa04151/hsa:3667%09red/hsa:10161%09red/hsa:2790%09red/hsa:1441%09red/hsa:23566%09red/hsa:3456%09red/hsa:3479%09red/hsa:3696%09red/hsa:6446%09red/hsa:3673%09red/hsa:5291%09red/hsa:3717%09red/hsa:5295%09red/hsa:7422%09red/hsa:117145%09red/hsa:3908%09red/hsa:2690%09red/hsa:2932%09red/hsa:1386%09red/hsa:2247%09red/hsa:4233%09red/hsa:2322%09red/hsa:9863%09re…
Butanoate metabolism	KEGG PATHWAY	hsa00650	6	28	0.00107566	0.0243602	-1.61332	38|18|1962|54511|3157|116285	http://www.genome.jp/kegg-bin/show_pathway?hsa00650/hsa:18%09red/hsa:54511%09red/hsa:38%09red/hsa:3157%09red/hsa:116285%09red/hsa:1962%09red
Human cytomegalovirus infection	KEGG PATHWAY	hsa05163	19	225	0.00109615	0.0245986	-1.60909	1234|1230|841|3587|29110|3106|5295|2932|3709|5291|5925|355|5332|7422|3456|6714|9475|2790|1386	http://www.genome.jp/kegg-bin/show_pathway?hsa05163/hsa:29110%09red/hsa:3709%09red/hsa:1230%09red/hsa:5925%09red/hsa:5332%09red/hsa:1234%09red/hsa:9475%09red/hsa:2790%09red/hsa:5291%09red/hsa:3456%09red/hsa:2932%09red/hsa:5295%09red/hsa:3106%09red/hsa:355%09red/hsa:7422%09red/hsa:6714%09red/hsa:841%09red/hsa:1386%09red/hsa:3587%09red
Pantothenate and CoA biosynthesis	KEGG PATHWAY	hsa00770	5	19	0.00129331	0.0266044	-1.57505	586|53354|8875|79646|1806	http://www.genome.jp/kegg-bin/show_pathway?hsa00770/hsa:1806%09red/hsa:586%09red/hsa:79646%09red/hsa:8875%09red/hsa:53354%09red
Tryptophan metabolism	KEGG PATHWAY	hsa00380	7	42	0.0015389	0.0294478	-1.53095	847|38|51166|316|1962|4128|259307	http://www.genome.jp/kegg-bin/show_pathway?hsa00380/hsa:316%09red/hsa:259307%09red/hsa:38%09red/hsa:51166%09red/hsa:847%09red/hsa:1962%09red/hsa:4128%09red
Pancreatic secretion	KEGG PATHWAY	hsa04972	11	98	0.00160244	0.0300808	-1.52171	1359|6262|1811|1080|3709|8766|5332|5906|279|22802|480	http://www.genome.jp/kegg-bin/show_pathway?hsa04972/hsa:3709%09red/hsa:1811%09red/hsa:8766%09red/hsa:5906%09red/hsa:1359%09red/hsa:6262%09red/hsa:22802%09red/hsa:1080%09red/hsa:480%09red/hsa:279%09red/hsa:5332%09red
Focal adhesion	KEGG PATHWAY	hsa04510	17	199	0.00174167	0.0316126	-1.50014	329|91807|5295|5599|2932|330|3908|3479|3696|9475|5906|7422|394|3673|6714|5291|4233	http://www.genome.jp/kegg-bin/show_pathway?hsa04510/hsa:2932%09red/hsa:5906%09red/hsa:329%09red/hsa:5291%09red/hsa:91807%09red/hsa:3479%09red/hsa:5295%09red/hsa:5599%09red/hsa:3696%09red/hsa:9475%09red/hsa:3673%09red/hsa:4233%09red/hsa:7422%09red/hsa:6714%09red/hsa:394%09red/hsa:330%09red/hsa:3908%09red
Epstein-Barr virus infection	KEGG PATHWAY	hsa05169	17	201	0.00192063	0.0344806	-1.46243	23586|5295|3456|841|5718|5599|4939|5610|51426|953|5291|5925|355|29760|29110|1380|3106	http://www.genome.jp/kegg-bin/show_pathway?hsa05169/hsa:29110%09red/hsa:5925%09red/hsa:29760%09red/hsa:841%09red/hsa:5291%09red/hsa:3456%09red/hsa:23586%09red/hsa:5295%09red/hsa:5599%09red/hsa:953%09red/hsa:4939%09red/hsa:355%09red/hsa:51426%09red/hsa:5718%09red/hsa:3106%09red/hsa:5610%09red/hsa:1380%09red
Hepatocellular carcinoma	KEGG PATHWAY	hsa05225	15	168	0.0021368	0.0359145	-1.44473	86|5295|9446|55193|51426|2932|4257|5291|5925|7046|7042|2947|2944|4233|4780	http://www.genome.jp/kegg-bin/show_pathway?hsa05225/hsa:4780%09red/hsa:5925%09red/hsa:2944%09red/hsa:2947%09red/hsa:5291%09red/hsa:9446%09red/hsa:5295%09red/hsa:4233%09red/hsa:55193%09red/hsa:7046%09red/hsa:86%09red/hsa:7042%09red/hsa:2932%09red/hsa:4257%09red/hsa:51426%09red
Drug metabolism - cytochrome P450	KEGG PATHWAY	hsa00982	9	72	0.00214482	0.0359145	-1.44473	2330|4128|2327|9446|2328|316|4257|2947|2944	http://www.genome.jp/kegg-bin/show_pathway?hsa00982/hsa:316%09red/hsa:2328%09red/hsa:2947%09red/hsa:2327%09red/hsa:9446%09red/hsa:2330%09red/hsa:4257%09red/hsa:4128%09red/hsa:2944%09red
Type II diabetes mellitus	KEGG PATHWAY	hsa04930	7	46	0.00244596	0.0395925	-1.40239	774|3667|5599|5295|122809|5291|3643	http://www.genome.jp/kegg-bin/show_pathway?hsa04930/hsa:3667%09red/hsa:774%09red/hsa:5291%09red/hsa:5295%09red/hsa:5599%09red/hsa:122809%09red/hsa:3643%09red
Ubiquitin mediated proteolysis	KEGG PATHWAY	hsa04120	13	137	0.00253035	0.0400395	-1.39751	7337|9063|996|51366|55284|6500|330|26091|9886|25898|8065|329|7428	http://www.genome.jp/kegg-bin/show_pathway?hsa04120/hsa:9063%09red/hsa:330%09red/hsa:996%09red/hsa:25898%09red/hsa:6500%09red/hsa:7337%09red/hsa:8065%09red/hsa:329%09red/hsa:51366%09red/hsa:9886%09red/hsa:26091%09red/hsa:55284%09red/hsa:7428%09red
Longevity regulating pathway	KEGG PATHWAY	hsa04211	10	89	0.00255135	0.0402428	-1.39531	847|3667|27244|5295|3479|9474|5291|23411|1386|3643	http://www.genome.jp/kegg-bin/show_pathway?hsa04211/hsa:3667%09red/hsa:1386%09red/hsa:5291%09red/hsa:3479%09red/hsa:27244%09red/hsa:23411%09red/hsa:5295%09red/hsa:9474%09red/hsa:847%09red/hsa:3643%09red
Hepatitis C	KEGG PATHWAY	hsa05160	14	155	0.0026818	0.0413751	-1.38326	3456|841|23586|4939|5610|5295|2932|49861|7098|5291|5925|355|6041|29110	http://www.genome.jp/kegg-bin/show_pathway?hsa05160/hsa:29110%09red/hsa:5925%09red/hsa:2932%09red/hsa:841%09red/hsa:7098%09red/hsa:5291%09red/hsa:3456%09red/hsa:6041%09red/hsa:5295%09red/hsa:4939%09red/hsa:355%09red/hsa:23586%09red/hsa:5610%09red/hsa:49861%09red
Glycerolipid metabolism	KEGG PATHWAY	hsa00561	8	61	0.00284915	0.0435488	-1.36102	57678|346606|8526|4023|23175|84803|80339|80168	http://www.genome.jp/kegg-bin/show_pathway?hsa00561/hsa:57678%09red/hsa:84803%09red/hsa:4023%09red/hsa:80339%09red/hsa:23175%09red/hsa:346606%09red/hsa:80168%09red/hsa:8526%09red
Rap1 signaling pathway	KEGG PATHWAY	hsa04015	17	210	0.00292834	0.0442698	-1.35389	11069|5584|23566|25780|3643|889|5295|3479|9732|5291|5332|5906|7422|6714|2247|4233|9863	http://www.genome.jp/kegg-bin/show_pathway?hsa04015/hsa:5584%09red/hsa:5332%09red/hsa:5906%09red/hsa:5291%09red/hsa:3479%09red/hsa:2247%09red/hsa:4233%09red/hsa:5295%09red/hsa:889%09red/hsa:9863%09red/hsa:11069%09red/hsa:7422%09red/hsa:6714%09red/hsa:9732%09red/hsa:23566%09red/hsa:3643%09red/hsa:25780%09red
mRNA surveillance pathway	KEGG PATHWAY	hsa03015	10	91	0.00295537	0.0442698	-1.35389	4686|5411|23049|132430|11052|10914|64895|10767|51585|8731	http://www.genome.jp/kegg-bin/show_pathway?hsa03015/hsa:11052%09red/hsa:23049%09red/hsa:5411%09red/hsa:51585%09red/hsa:64895%09red/hsa:10767%09red/hsa:4686%09red/hsa:132430%09red/hsa:10914%09red/hsa:8731%09red
Longevity regulating pathway - multiple species	KEGG PATHWAY	hsa04213	8	62	0.0031196	0.0442698	-1.35389	847|3667|5295|3479|9474|5291|23411|3643	http://www.genome.jp/kegg-bin/show_pathway?hsa04213/hsa:3667%09red/hsa:5291%09red/hsa:3479%09red/hsa:5295%09red/hsa:23411%09red/hsa:9474%09red/hsa:847%09red/hsa:3643%09red
Insulin resistance	KEGG PATHWAY	hsa04931	11	108	0.00321081	0.0450335	-1.34646	3667|948|5599|32|5295|2932|5291|2673|133522|3643|28965	http://www.genome.jp/kegg-bin/show_pathway?hsa04931/hsa:133522%09red/hsa:3667%09red/hsa:32%09red/hsa:2932%09red/hsa:2673%09red/hsa:5291%09red/hsa:948%09red/hsa:5295%09red/hsa:5599%09red/hsa:3643%09red/hsa:28965%09red
Cysteine and methionine metabolism	KEGG PATHWAY	hsa00270	7	49	0.00336071	0.0464757	-1.33277	586|2730|4144|10993|2729|51074|259307	http://www.genome.jp/kegg-bin/show_pathway?hsa00270/hsa:2729%09red/hsa:4144%09red/hsa:51074%09red/hsa:586%09red/hsa:259307%09red/hsa:10993%09red/hsa:2730%09red
Ras signaling pathway	KEGG PATHWAY	hsa04014	18	232	0.00341816	0.0471381	-1.32663	2322|11145|51365|5599|3643|5295|3479|10125|5291|25780|5906|7422|5922|2790|2247|4233|29110|5966	http://www.genome.jp/kegg-bin/show_pathway?hsa04014/hsa:29110%09red/hsa:5922%09red/hsa:5906%09red/hsa:2790%09red/hsa:5291%09red/hsa:3479%09red/hsa:10125%09red/hsa:2247%09red/hsa:5599%09red/hsa:2322%09red/hsa:51365%09red/hsa:5295%09red/hsa:5966%09red/hsa:4233%09red/hsa:7422%09red/hsa:11145%09red/hsa:3643%09red/hsa:25780%09red
TGF-beta signaling pathway	KEGG PATHWAY	hsa04350	10	94	0.00365538	0.0495786	-1.30471	4093|9765|7050|6500|130399|7046|7042|285704|269|10468	http://www.genome.jp/kegg-bin/show_pathway?hsa04350/hsa:285704%09red/hsa:6500%09red/hsa:7046%09red/hsa:4093%09red/hsa:7050%09red/hsa:7042%09red/hsa:269%09red/hsa:130399%09red/hsa:10468%09red/hsa:9765%09red
Cluster3
Term	Database	ID	Input number	Background number	P-Value	Corrected P-Value	log10(Corrected P-Value)	Input	Hyperlink
Metabolic pathways	KEGG PATHWAY	hsa01100	251	1433	7.6248e-88	8.51499e-85	-84.0698	10063|2710|55349|211|2653|3418|64579|5095|7388|498|5315|9167|7386|7384|3419|4707|4706|4705|4704|4702|4701|4700|145226|11112|5279|4709|4708|122481|10965|6241|387787|760|26279|9060|23475|3939|8802|5143|9377|1152|262|10449|22928|81889|8871|349565|4731|6392|2992|6391|3030|162466|3032|654364|533|29906|51601|2998|539|84701|318|23464|594|4258|1329|132789|50|5498|493911|771|6389|4710|4282|7381|4729|4728|…	http://www.genome.jp/kegg-bin/show_pathway?hsa01100/hsa:2987%09red/hsa:8395%09red/hsa:81579%09red/hsa:2983%09red/hsa:5143%09red/hsa:5279%09red/hsa:138199%09red/hsa:318%09red/hsa:26279%09red/hsa:145226%09red/hsa:10063%09red/hsa:1337%09red/hsa:7083%09red/hsa:7923%09red/hsa:1346%09red/hsa:283871%09red/hsa:23464%09red/hsa:55967%09red/hsa:79796%09red/hsa:84649%09red/hsa:132789%09red/hsa:1635%09red/hsa…
Oxidative phosphorylation	KEGG PATHWAY	hsa00190	82	133	4.41631e-62	2.81824e-59	-58.55	7381|1349|6391|7386|10063|1340|1329|9377|1346|1347|27068|7388|10476|498|4709|9167|6389|4710|7384|7385|4707|4706|4705|4704|4695|4702|4697|4696|4725|4698|10975|4720|4723|4708|521|522|509|506|84701|1337|27089|1350|1353|1351|51079|4701|1355|4717|374291|5464|4729|55967|518|4728|4714|4715|4716|4731|9296|4711|4712|4713|8992|515|4700|4718|4719|10632|1537|6392|533|517|29796|4724|9551|9550|513|155066|12632…	http://www.genome.jp/kegg-bin/show_pathway?hsa00190/hsa:1355%09red/hsa:9167%09red/hsa:10063%09red/hsa:1351%09red/hsa:1350%09red/hsa:1353%09red/hsa:1340%09red/hsa:4704%09red/hsa:518%09red/hsa:516%09red/hsa:533%09red/hsa:514%09red/hsa:513%09red/hsa:4707%09red/hsa:539%09red/hsa:29796%09red/hsa:10632%09red/hsa:6392%09red/hsa:4724%09red/hsa:155066%09red/hsa:4731%09red/hsa:6389%09red/hsa:27089%09red/hs…
Thermogenesis	KEGG PATHWAY	hsa04714	94	231	1.73908e-58	9.71058e-56	-55.0128	10063|7388|498|7381|7386|7384|7385|4707|4706|4705|4704|4702|4701|4700|4709|4708|1375|1374|1376|84335|9377|388753|79133|4731|6392|6391|51079|539|84701|1329|65260|6389|9167|4729|4728|4725|4724|4720|4723|5563|521|522|1337|788|51422|1537|518|51103|9551|513|515|514|517|516|1349|1340|285521|1346|1347|509|506|27089|1353|1351|1350|1355|7350|2181|374291|29796|5593|91942|10476|51241|4695|4697|4696|4698|290…	http://www.genome.jp/kegg-bin/show_pathway?hsa04714/hsa:1337%09red/hsa:10632%09red/hsa:55967%09red/hsa:4708%09red/hsa:9551%09red/hsa:498%09red/hsa:51241%09red/hsa:126328%09red/hsa:27089%09red/hsa:9377%09red/hsa:9167%09red/hsa:29078%09red/hsa:84701%09red/hsa:788%09red/hsa:4731%09red/hsa:51103%09red/hsa:65260%09red/hsa:10975%09red/hsa:1537%09red/hsa:51079%09red/hsa:91942%09red/hsa:7350%09red/hsa:47…
Parkinson disease	KEGG PATHWAY	hsa05012	76	142	3.37379e-54	1.67452e-51	-50.7761	7381|1349|6391|7386|1340|1329|1346|1347|7388|10476|498|4709|135|10105|9167|6389|7384|7385|4707|4706|4705|4704|4695|4702|4697|4696|4725|4698|10975|4720|4723|4708|7416|7417|522|509|506|84701|7419|1337|27089|1350|1351|51079|4701|9377|4717|374291|4729|55967|4728|4714|4715|4716|4731|4710|4711|4712|4713|6392|515|4700|4718|4719|1537|518|54205|517|29796|4724|513|516|126328|514|539|291	http://www.genome.jp/kegg-bin/show_pathway?hsa05012/hsa:9377%09red/hsa:9167%09red/hsa:1351%09red/hsa:1350%09red/hsa:10105%09red/hsa:1340%09red/hsa:517%09red/hsa:516%09red/hsa:515%09red/hsa:514%09red/hsa:513%09red/hsa:4707%09red/hsa:539%09red/hsa:29796%09red/hsa:7416%09red/hsa:7417%09red/hsa:518%09red/hsa:84701%09red/hsa:55967%09red/hsa:4731%09red/hsa:6389%09red/hsa:27089%09red/hsa:4716%09red/hsa:…
Huntington disease	KEGG PATHWAY	hsa05016	81	193	2.51144e-51	1.12186e-48	-47.9501	7381|1349|6391|7386|1340|1329|1346|1347|7388|10476|498|4709|3065|10105|6648|9167|6389|7384|7385|4707|4706|4705|4704|4695|4702|4697|4696|7052|4698|10975|5439|4720|4723|4708|7416|7417|522|509|506|84701|7419|1337|27089|1350|1351|51079|4701|5435|9377|7350|4717|374291|4729|55967|518|4728|4714|4715|4716|4731|4710|4711|4712|4713|6392|515|4700|4718|4719|1537|4725|54205|517|29796|4724|513|516|126328|514|5…	http://www.genome.jp/kegg-bin/show_pathway?hsa05016/hsa:9377%09red/hsa:9167%09red/hsa:7350%09red/hsa:1351%09red/hsa:1350%09red/hsa:10105%09red/hsa:1340%09red/hsa:517%09red/hsa:516%09red/hsa:515%09red/hsa:4710%09red/hsa:513%09red/hsa:4707%09red/hsa:539%09red/hsa:29796%09red/hsa:6648%09red/hsa:7417%09red/hsa:7416%09red/hsa:518%09red/hsa:84701%09red/hsa:55967%09red/hsa:4731%09red/hsa:514%09red/hsa:5…
Alzheimer disease	KEGG PATHWAY	hsa05010	72	171	8.24817e-46	3.07038e-43	-42.5128	7381|1349|2597|7386|1340|1329|1346|1347|7388|10476|498|4709|6391|9167|6389|7384|7385|4707|4706|4705|4704|4695|4702|4697|4696|4725|4698|10975|4720|4723|4708|522|509|506|1337|27089|4311|1350|1351|51079|4701|9377|4717|374291|4729|55967|4728|4714|4715|4716|4731|4710|4711|4712|4713|6392|515|4700|4718|4719|1537|518|54205|517|29796|4724|513|84701|126328|514|539|516	http://www.genome.jp/kegg-bin/show_pathway?hsa05010/hsa:9377%09red/hsa:9167%09red/hsa:4311%09red/hsa:1351%09red/hsa:1350%09red/hsa:1340%09red/hsa:517%09red/hsa:516%09red/hsa:515%09red/hsa:514%09red/hsa:513%09red/hsa:4707%09red/hsa:539%09red/hsa:29796%09red/hsa:518%09red/hsa:55967%09red/hsa:4731%09red/hsa:6389%09red/hsa:27089%09red/hsa:4716%09red/hsa:4717%09red/hsa:4714%09red/hsa:4715%09red/hsa:47…
Non-alcoholic fatty liver disease (NAFLD)	KEGG PATHWAY	hsa04932	61	149	1.99336e-38	5.93624e-36	-35.2265	10062|1349|6391|7386|1340|1329|1346|1347|7388|4709|9167|6389|7384|7385|4707|4706|4705|4704|4695|4702|4697|4696|4725|4698|4720|4723|4708|4701|5563|27089|1350|1351|51079|9377|4717|374291|4729|55967|4728|4714|4715|4716|4731|4710|4711|4712|4713|6392|4700|4718|4719|51422|1537|10975|54205|29796|4724|1337|84701|126328|7381	http://www.genome.jp/kegg-bin/show_pathway?hsa04932/hsa:9377%09red/hsa:9167%09red/hsa:10062%09red/hsa:1351%09red/hsa:1350%09red/hsa:1340%09red/hsa:51422%09red/hsa:1337%09red/hsa:4707%09red/hsa:29796%09red/hsa:55967%09red/hsa:4717%09red/hsa:6389%09red/hsa:27089%09red/hsa:4716%09red/hsa:4731%09red/hsa:4714%09red/hsa:4715%09red/hsa:4712%09red/hsa:4713%09red/hsa:4710%09red/hsa:4711%09red/hsa:4718%09r…
Ribosome	KEGG PATHWAY	hsa03010	51	153	6.80581e-29	1.38189e-26	-25.8595	63931|6207|6142|6141|124995|6144|64981|6165|6164|219927|10573|6204|51023|29093|51263|64979|11222|65008|6223|51116|6183|6182|51081|6203|51065|51069|65003|65005|6227|9349|6167|29088|55173|6155|6156|6176|64960|64963|6132|54948|64983|9801|6230|51318|64928|6193|6234|9553|79590|6231|51121	http://www.genome.jp/kegg-bin/show_pathway?hsa03010/hsa:6183%09red/hsa:6182%09red/hsa:64963%09red/hsa:64960%09red/hsa:64981%09red/hsa:64928%09red/hsa:124995%09red/hsa:65005%09red/hsa:65003%09red/hsa:10573%09red/hsa:65008%09red/hsa:51081%09red/hsa:51069%09red/hsa:6156%09red/hsa:29088%09red/hsa:6155%09red/hsa:6176%09red/hsa:6234%09red/hsa:6231%09red/hsa:6230%09red/hsa:6132%09red/hsa:9349%09red/hsa:…
Retrograde endocannabinoid signaling	KEGG PATHWAY	hsa04723	36	148	4.46598e-17	5.86751e-15	-14.2315	4709|4707|4706|4705|4704|4695|4728|4697|4696|4725|4698|4720|4723|4708|4701|2785|51079|4717|374291|4729|55967|4702|4714|4715|4716|4731|4710|4711|4712|4713|4700|4718|4719|4724|126328|2560	http://www.genome.jp/kegg-bin/show_pathway?hsa04723/hsa:4707%09red/hsa:55967%09red/hsa:4731%09red/hsa:4716%09red/hsa:4717%09red/hsa:4714%09red/hsa:4715%09red/hsa:4712%09red/hsa:4713%09red/hsa:4710%09red/hsa:4711%09red/hsa:4718%09red/hsa:4719%09red/hsa:374291%09red/hsa:4698%09red/hsa:2560%09red/hsa:4697%09red/hsa:4696%09red/hsa:4695%09red/hsa:2785%09red/hsa:4709%09red/hsa:4708%09red/hsa:51079%09re…
Carbon metabolism	KEGG PATHWAY	hsa01200	32	117	1.4355e-16	1.68747e-14	-13.7728	2597|2653|50|8789|1737|2806|283871|3418|3419|1738|6389|84693|5095|5315|8801|8802|8803|2805|5214|5162|4190|3420|226|4191|2271|1431|6392|6391|3030|7167|5223|1743	http://www.genome.jp/kegg-bin/show_pathway?hsa01200/hsa:2653%09red/hsa:8803%09red/hsa:283871%09red/hsa:2805%09red/hsa:2806%09red/hsa:1743%09red/hsa:6389%09red/hsa:5095%09red/hsa:5214%09red/hsa:2271%09red/hsa:7167%09red/hsa:3418%09red/hsa:3419%09red/hsa:4191%09red/hsa:226%09red/hsa:8789%09red/hsa:1431%09red/hsa:5315%09red/hsa:1738%09red/hsa:1737%09red/hsa:8802%09red/hsa:6391%09red/hsa:6392%09red/h…
Cardiac muscle contraction	KEGG PATHWAY	hsa04260	26	86	1.37234e-14	1.42564e-12	-11.846	1349|1340|1329|1346|1347|7139|7388|7381|7386|7137|7385|9167|10975|10345|1337|27089|1351|1350|9377|7384|481|783|1537|477|29796|84701	http://www.genome.jp/kegg-bin/show_pathway?hsa04260/hsa:9377%09red/hsa:9167%09red/hsa:1351%09red/hsa:1350%09red/hsa:481%09red/hsa:84701%09red/hsa:29796%09red/hsa:477%09red/hsa:783%09red/hsa:7388%09red/hsa:1340%09red/hsa:1346%09red/hsa:1347%09red/hsa:7381%09red/hsa:1349%09red/hsa:7384%09red/hsa:7385%09red/hsa:7386%09red/hsa:1329%09red/hsa:10975%09red/hsa:1537%09red/hsa:10345%09red/hsa:7139%09red/h…
Citrate cycle (TCA cycle)	KEGG PATHWAY	hsa00020	18	30	1.60993e-14	1.63444e-12	-11.7866	1738|5162|3420|2271|1431|6392|6391|50|1737|4191|8801|4190|8802|8803|1743|6389|3418|3419	http://www.genome.jp/kegg-bin/show_pathway?hsa00020/hsa:8802%09red/hsa:6391%09red/hsa:6392%09red/hsa:8801%09red/hsa:1743%09red/hsa:50%09red/hsa:3420%09red/hsa:6389%09red/hsa:3418%09red/hsa:8803%09red/hsa:4190%09red/hsa:4191%09red/hsa:2271%09red/hsa:1738%09red/hsa:1737%09red/hsa:3419%09red/hsa:1431%09red/hsa:5162%09red
Fatty acid metabolism	KEGG PATHWAY	hsa01212	17	57	5.95011e-10	4.15299e-08	-7.38164	3030|54995|23205|7923|33|83401|197322|37|3032|34|27349|2181|1375|1374|1376|10449|9415	http://www.genome.jp/kegg-bin/show_pathway?hsa01212/hsa:10449%09red/hsa:33%09red/hsa:7923%09red/hsa:197322%09red/hsa:34%09red/hsa:37%09red/hsa:3032%09red/hsa:1376%09red/hsa:1375%09red/hsa:1374%09red/hsa:54995%09red/hsa:23205%09red/hsa:83401%09red/hsa:9415%09red/hsa:2181%09red/hsa:3030%09red/hsa:27349%09red
PPAR signaling pathway	KEGG PATHWAY	hsa03320	19	76	7.39728e-10	5.00662e-08	-7.30046	10062|11001|2168|23205|7350|9415|2170|34|33|2181|6258|1375|51129|5467|1376|2710|376497|3158|1374	http://www.genome.jp/kegg-bin/show_pathway?hsa03320/hsa:6258%09red/hsa:33%09red/hsa:9415%09red/hsa:3158%09red/hsa:11001%09red/hsa:1375%09red/hsa:1374%09red/hsa:376497%09red/hsa:10062%09red/hsa:7350%09red/hsa:2170%09red/hsa:23205%09red/hsa:51129%09red/hsa:5467%09red/hsa:2710%09red/hsa:1376%09red/hsa:2168%09red/hsa:2181%09red/hsa:34%09red
Fatty acid degradation	KEGG PATHWAY	hsa00071	13	44	6.82939e-08	3.28031e-06	-5.48409	1632|23205|33|3030|37|3032|34|2181|1375|1374|10455|1376|10449	http://www.genome.jp/kegg-bin/show_pathway?hsa00071/hsa:33%09red/hsa:34%09red/hsa:37%09red/hsa:3032%09red/hsa:1376%09red/hsa:1375%09red/hsa:1374%09red/hsa:1632%09red/hsa:23205%09red/hsa:10449%09red/hsa:10455%09red/hsa:2181%09red/hsa:3030%09red
Peroxisome	KEGG PATHWAY	hsa04146	17	83	7.28718e-08	3.46296e-06	-5.46055	10005|11001|5264|5825|5830|84769|5828|23417|2181|25824|92960|10455|1384|6648|3418|2053|196743	http://www.genome.jp/kegg-bin/show_pathway?hsa04146/hsa:5830%09red/hsa:5264%09red/hsa:10005%09red/hsa:196743%09red/hsa:5825%09red/hsa:23417%09red/hsa:2181%09red/hsa:1384%09red/hsa:5828%09red/hsa:2053%09red/hsa:3418%09red/hsa:25824%09red/hsa:10455%09red/hsa:6648%09red/hsa:84769%09red/hsa:11001%09red/hsa:92960%09red
Glyoxylate and dicarboxylate metabolism	KEGG PATHWAY	hsa00630	10	30	8.99199e-07	3.65156e-05	-4.43752	1738|9380|1431|2653|84693|50|4190|5095|4191|283871	http://www.genome.jp/kegg-bin/show_pathway?hsa00630/hsa:1431%09red/hsa:2653%09red/hsa:50%09red/hsa:5095%09red/hsa:4190%09red/hsa:84693%09red/hsa:9380%09red/hsa:1738%09red/hsa:283871%09red/hsa:4191%09red
Pyruvate metabolism	KEGG PATHWAY	hsa00620	11	39	1.02618e-06	4.02101e-05	-4.39566	1738|5162|9380|3029|2739|1737|4191|2271|4190|3939|5315	http://www.genome.jp/kegg-bin/show_pathway?hsa00620/hsa:3029%09red/hsa:2271%09red/hsa:5315%09red/hsa:4190%09red/hsa:4191%09red/hsa:9380%09red/hsa:1738%09red/hsa:1737%09red/hsa:3939%09red/hsa:5162%09red/hsa:2739%09red
2-Oxocarboxylic acid metabolism	KEGG PATHWAY	hsa01210	8	18	2.02071e-06	7.27944e-05	-4.1379	1431|3420|50|162417|2805|2806|3418|3419	http://www.genome.jp/kegg-bin/show_pathway?hsa01210/hsa:2805%09red/hsa:2806%09red/hsa:50%09red/hsa:3420%09red/hsa:3418%09red/hsa:3419%09red/hsa:1431%09red/hsa:162417%09red
Propanoate metabolism	KEGG PATHWAY	hsa00640	10	34	2.31626e-06	8.02073e-05	-4.09579	1738|3939|594|84693|3030|5095|23417|8801|8802|8803	http://www.genome.jp/kegg-bin/show_pathway?hsa00640/hsa:8802%09red/hsa:8803%09red/hsa:8801%09red/hsa:23417%09red/hsa:3030%09red/hsa:594%09red/hsa:5095%09red/hsa:84693%09red/hsa:1738%09red/hsa:3939%09red
Biosynthesis of amino acids	KEGG PATHWAY	hsa01230	14	75	2.66841e-06	8.96226e-05	-4.04758	2597|1431|5223|3420|7167|5315|50|5214|226|162417|3419|2806|3418|2805	http://www.genome.jp/kegg-bin/show_pathway?hsa01230/hsa:2805%09red/hsa:2806%09red/hsa:226%09red/hsa:3418%09red/hsa:50%09red/hsa:3420%09red/hsa:5223%09red/hsa:2597%09red/hsa:5214%09red/hsa:7167%09red/hsa:5315%09red/hsa:3419%09red/hsa:1431%09red/hsa:162417%09red
Valine, leucine and isoleucine degradation	KEGG PATHWAY	hsa00280	11	48	5.75633e-06	0.000178566	-3.7482	1738|84693|594|197322|11112|3030|5095|3032|34|10449|3158	http://www.genome.jp/kegg-bin/show_pathway?hsa00280/hsa:197322%09red/hsa:3158%09red/hsa:3032%09red/hsa:3030%09red/hsa:594%09red/hsa:11112%09red/hsa:5095%09red/hsa:84693%09red/hsa:10449%09red/hsa:1738%09red/hsa:34%09red
Cell cycle	KEGG PATHWAY	hsa04110	17	124	1.00384e-05	0.000296964	-3.5273	9133|891|246184|991|993|9134|898|983|699|701|23595|3065|1869|1031|1017|7272|4998	http://www.genome.jp/kegg-bin/show_pathway?hsa04110/hsa:993%09red/hsa:991%09red/hsa:983%09red/hsa:4998%09red/hsa:1031%09red/hsa:891%09red/hsa:701%09red/hsa:699%09red/hsa:898%09red/hsa:1017%09red/hsa:9134%09red/hsa:3065%09red/hsa:7272%09red/hsa:9133%09red/hsa:23595%09red/hsa:1869%09red/hsa:246184%09red
Glycolysis / Gluconeogenesis	KEGG PATHWAY	hsa00010	12	68	2.23888e-05	0.000606125	-3.21744	1738|5162|2597|3939|5223|5214|7167|1737|8789|5315|226|221	http://www.genome.jp/kegg-bin/show_pathway?hsa00010/hsa:226%09red/hsa:221%09red/hsa:5223%09red/hsa:1738%09red/hsa:2597%09red/hsa:5214%09red/hsa:7167%09red/hsa:1737%09red/hsa:8789%09red/hsa:3939%09red/hsa:5315%09red/hsa:5162%09red
Cysteine and methionine metabolism	KEGG PATHWAY	hsa00270	10	49	3.63657e-05	0.000922986	-3.03481	3939|2937|4190|4191|262|23382|56267|10768|2806|2805	http://www.genome.jp/kegg-bin/show_pathway?hsa00270/hsa:2805%09red/hsa:2806%09red/hsa:2937%09red/hsa:23382%09red/hsa:10768%09red/hsa:262%09red/hsa:4190%09red/hsa:4191%09red/hsa:56267%09red/hsa:3939%09red
Proximal tubule bicarbonate reclamation	KEGG PATHWAY	hsa04964	7	23	6.51602e-05	0.00152393	-2.81704	6550|760|4190|8671|477|481|358	http://www.genome.jp/kegg-bin/show_pathway?hsa04964/hsa:760%09red/hsa:481%09red/hsa:358%09red/hsa:8671%09red/hsa:4190%09red/hsa:477%09red/hsa:6550%09red
Fatty acid biosynthesis	KEGG PATHWAY	hsa00061	6	18	0.000145296	0.00312038	-2.50579	54995|7923|197322|27349|2181|23205	http://www.genome.jp/kegg-bin/show_pathway?hsa00061/hsa:197322%09red/hsa:54995%09red/hsa:23205%09red/hsa:7923%09red/hsa:2181%09red/hsa:27349%09red
Purine metabolism	KEGG PATHWAY	hsa00230	15	130	0.000189814	0.00376843	-2.42384	9060|318|205|204|122481|102157402|2983|4830|2987|5143|5315|50808|159|654364|6241	http://www.genome.jp/kegg-bin/show_pathway?hsa00230/hsa:2987%09red/hsa:9060%09red/hsa:159%09red/hsa:2983%09red/hsa:5143%09red/hsa:4830%09red/hsa:318%09red/hsa:50808%09red/hsa:102157402%09red/hsa:654364%09red/hsa:6241%09red/hsa:5315%09red/hsa:122481%09red/hsa:205%09red/hsa:204%09red
Arginine and proline metabolism	KEGG PATHWAY	hsa00330	9	50	0.000205342	0.00405869	-2.39161	1159|1158|1152|262|4953|1160|4846|2806|2805	http://www.genome.jp/kegg-bin/show_pathway?hsa00330/hsa:2805%09red/hsa:2806%09red/hsa:1158%09red/hsa:1152%09red/hsa:4953%09red/hsa:1159%09red/hsa:1160%09red/hsa:262%09red/hsa:4846%09red
Human papillomavirus infection	KEGG PATHWAY	hsa05165	26	330	0.000404426	0.00711105	-2.14807	3454|8313|3909|578|5522|3679|3065|7976|55012|1298|5315|84612|1017|9134|898|7481|7482|1869|5516|9296|1280|8992|533|9550|155066|2535	http://www.genome.jp/kegg-bin/show_pathway?hsa05165/hsa:2535%09red/hsa:533%09red/hsa:1017%09red/hsa:155066%09red/hsa:3454%09red/hsa:5516%09red/hsa:1298%09red/hsa:8313%09red/hsa:9134%09red/hsa:3065%09red/hsa:5315%09red/hsa:3679%09red/hsa:898%09red/hsa:578%09red/hsa:55012%09red/hsa:9550%09red/hsa:84612%09red/hsa:7976%09red/hsa:3909%09red/hsa:5522%09red/hsa:8992%09red/hsa:1280%09red/hsa:9296%09red/h…
Glutathione metabolism	KEGG PATHWAY	hsa00480	9	56	0.000432852	0.00737997	-2.13195	4259|4258|79017|2936|2937|2941|4953|6241|3418	http://www.genome.jp/kegg-bin/show_pathway?hsa00480/hsa:2941%09red/hsa:2936%09red/hsa:2937%09red/hsa:4953%09red/hsa:79017%09red/hsa:4259%09red/hsa:4258%09red/hsa:6241%09red/hsa:3418%09red
Protein export	KEGG PATHWAY	hsa03060	6	23	0.000441261	0.00741019	-2.13017	196294|5018|90701|6726|6729|28972	http://www.genome.jp/kegg-bin/show_pathway?hsa03060/hsa:90701%09red/hsa:5018%09red/hsa:6726%09red/hsa:196294%09red/hsa:28972%09red/hsa:6729%09red
Pyrimidine metabolism	KEGG PATHWAY	hsa00240	9	57	0.000485759	0.00809658	-2.0917	7083|318|1635|7298|4830|654364|79077|6241|51727	http://www.genome.jp/kegg-bin/show_pathway?hsa00240/hsa:7083%09red/hsa:4830%09red/hsa:7298%09red/hsa:1635%09red/hsa:318%09red/hsa:79077%09red/hsa:654364%09red/hsa:6241%09red/hsa:51727%09red
Cellular senescence	KEGG PATHWAY	hsa04218	16	160	0.000513066	0.00845706	-2.07278	9133|891|9261|7419|993|9134|898|983|2305|22800|7416|7417|1869|1017|90550|291	http://www.genome.jp/kegg-bin/show_pathway?hsa04218/hsa:993%09red/hsa:9261%09red/hsa:983%09red/hsa:891%09red/hsa:7416%09red/hsa:898%09red/hsa:291%09red/hsa:9134%09red/hsa:2305%09red/hsa:22800%09red/hsa:7419%09red/hsa:9133%09red/hsa:90550%09red/hsa:1869%09red/hsa:7417%09red/hsa:1017%09red
p53 signaling pathway	KEGG PATHWAY	hsa04115	10	72	0.000597767	0.00938767	-2.02744	9133|891|9134|898|983|54205|64393|51512|6241|1017	http://www.genome.jp/kegg-bin/show_pathway?hsa04115/hsa:983%09red/hsa:9134%09red/hsa:891%09red/hsa:54205%09red/hsa:898%09red/hsa:51512%09red/hsa:9133%09red/hsa:6241%09red/hsa:1017%09red/hsa:64393%09red
Alcoholism	KEGG PATHWAY	hsa05034	17	180	0.000633666	0.00986267	-2.00601	2785|79885|84254|3065|440689|8335|3017|3021|8968|55766|8337|135|554313|8329|8520|9555|2030	http://www.genome.jp/kegg-bin/show_pathway?hsa05034/hsa:8329%09red/hsa:8968%09red/hsa:440689%09red/hsa:55766%09red/hsa:3021%09red/hsa:9555%09red/hsa:2785%09red/hsa:8335%09red/hsa:84254%09red/hsa:3017%09red/hsa:3065%09red/hsa:2030%09red/hsa:135%09red/hsa:554313%09red/hsa:8520%09red/hsa:79885%09red/hsa:8337%09red
Thiamine metabolism	KEGG PATHWAY	hsa00730	5	16	0.000675791	0.0103737	-1.98406	122481|249|9054|205|204	http://www.genome.jp/kegg-bin/show_pathway?hsa00730/hsa:122481%09red/hsa:9054%09red/hsa:249%09red/hsa:205%09red/hsa:204%09red
Viral carcinogenesis	KEGG PATHWAY	hsa05203	18	201	0.000790463	0.0119695	-1.92192	9261|7419|79885|1232|9134|898|440689|3017|5315|9093|55697|578|3065|554313|983|991|1017|28973	http://www.genome.jp/kegg-bin/show_pathway?hsa05203/hsa:1232%09red/hsa:9261%09red/hsa:991%09red/hsa:983%09red/hsa:440689%09red/hsa:9093%09red/hsa:79885%09red/hsa:578%09red/hsa:898%09red/hsa:9134%09red/hsa:3017%09red/hsa:3065%09red/hsa:7419%09red/hsa:5315%09red/hsa:554313%09red/hsa:28973%09red/hsa:55697%09red/hsa:1017%09red
Fatty acid elongation	KEGG PATHWAY	hsa00062	6	27	0.000912711	0.0131519	-1.88101	10965|83401|3030|122970|3032|10449	http://www.genome.jp/kegg-bin/show_pathway?hsa00062/hsa:3032%09red/hsa:3030%09red/hsa:122970%09red/hsa:83401%09red/hsa:10449%09red/hsa:10965%09red
Glucagon signaling pathway	KEGG PATHWAY	hsa04922	12	106	0.000937173	0.0133749	-1.87371	2998|5834|3939|5223|5162|5315|51422|8789|1375|1374|5563|5214	http://www.genome.jp/kegg-bin/show_pathway?hsa04922/hsa:5834%09red/hsa:5223%09red/hsa:1374%09red/hsa:2998%09red/hsa:51422%09red/hsa:5162%09red/hsa:5563%09red/hsa:5315%09red/hsa:8789%09red/hsa:3939%09red/hsa:5214%09red/hsa:1375%09red
Cushing syndrome	KEGG PATHWAY	hsa04934	15	155	0.00102764	0.0145729	-1.83645	1017|3777|9134|898|1031|84876|7482|9101|8911|7481|8313|1869|2271|7976|2535	http://www.genome.jp/kegg-bin/show_pathway?hsa04934/hsa:1017%09red/hsa:2271%09red/hsa:7976%09red/hsa:2535%09red/hsa:898%09red/hsa:9101%09red/hsa:1869%09red/hsa:9134%09red/hsa:84876%09red/hsa:7482%09red/hsa:7481%09red/hsa:8911%09red/hsa:3777%09red/hsa:8313%09red/hsa:1031%09red
Insulin resistance	KEGG PATHWAY	hsa04931	12	108	0.00108652	0.0150263	-1.82315	10062|2998|11001|79660|5834|51422|1375|1374|5507|376497|5563|4846	http://www.genome.jp/kegg-bin/show_pathway?hsa04931/hsa:10062%09red/hsa:5507%09red/hsa:5834%09red/hsa:4846%09red/hsa:1375%09red/hsa:1374%09red/hsa:376497%09red/hsa:51422%09red/hsa:5563%09red/hsa:79660%09red/hsa:11001%09red/hsa:2998%09red
Drug metabolism - other enzymes	KEGG PATHWAY	hsa00983	10	79	0.00113979	0.0155452	-1.8084	4259|4258|7083|4830|54658|654364|7172|6241|51727|2941	http://www.genome.jp/kegg-bin/show_pathway?hsa00983/hsa:2941%09red/hsa:7083%09red/hsa:54658%09red/hsa:4830%09red/hsa:7172%09red/hsa:4259%09red/hsa:4258%09red/hsa:654364%09red/hsa:6241%09red/hsa:51727%09red
Ferroptosis	KEGG PATHWAY	hsa04216	7	40	0.00119729	0.0160129	-1.79553	2937|64116|84557|2181|7417|7037|7419	http://www.genome.jp/kegg-bin/show_pathway?hsa04216/hsa:2937%09red/hsa:64116%09red/hsa:84557%09red/hsa:7419%09red/hsa:7037%09red/hsa:7417%09red/hsa:2181%09red
Glycine, serine and threonine metabolism	KEGG PATHWAY	hsa00260	7	40	0.00119729	0.0160129	-1.79553	1738|9380|55349|211|5223|2653|23464	http://www.genome.jp/kegg-bin/show_pathway?hsa00260/hsa:23464%09red/hsa:5223%09red/hsa:55349%09red/hsa:2653%09red/hsa:9380%09red/hsa:1738%09red/hsa:211%09red
Calcium signaling pathway	KEGG PATHWAY	hsa04020	17	193	0.00128659	0.0168432	-1.77358	7419|135|5350|84876|492|5026|8911|5731|7417|5733|10345|10105|7416|4846|4638|90550|291	http://www.genome.jp/kegg-bin/show_pathway?hsa04020/hsa:5350%09red/hsa:10345%09red/hsa:291%09red/hsa:10105%09red/hsa:5026%09red/hsa:492%09red/hsa:5733%09red/hsa:4638%09red/hsa:84876%09red/hsa:7419%09red/hsa:90550%09red/hsa:8911%09red/hsa:5731%09red/hsa:7417%09red/hsa:4846%09red/hsa:7416%09red/hsa:135%09red
Pathways in cancer	KEGG PATHWAY	hsa05200	34	530	0.00179717	0.0219945	-1.65769	1164|578|5467|8313|3909|9618|332|238|3065|5888|2941|2785|7482|7976|3454|1017|4259|4258|64399|9134|898|54205|7481|5733|11040|1869|5899|54583|2271|1728|6258|5731|2254|2535	http://www.genome.jp/kegg-bin/show_pathway?hsa05200/hsa:11040%09red/hsa:238%09red/hsa:2535%09red/hsa:1728%09red/hsa:54583%09red/hsa:332%09red/hsa:8313%09red/hsa:2941%09red/hsa:6258%09red/hsa:3454%09red/hsa:5467%09red/hsa:1017%09red/hsa:9134%09red/hsa:3065%09red/hsa:2271%09red/hsa:5888%09red/hsa:9618%09red/hsa:54205%09red/hsa:5899%09red/hsa:898%09red/hsa:578%09red/hsa:2785%09red/hsa:7976%09red/hsa…
cGMP-PKG signaling pathway	KEGG PATHWAY	hsa04022	15	167	0.00202593	0.0241328	-1.61739	5593|7419|5350|2983|477|10105|5997|492|7416|7417|10398|4846|4638|481|291	http://www.genome.jp/kegg-bin/show_pathway?hsa04022/hsa:5350%09red/hsa:477%09red/hsa:5593%09red/hsa:2983%09red/hsa:4638%09red/hsa:5997%09red/hsa:10105%09red/hsa:492%09red/hsa:291%09red/hsa:481%09red/hsa:7419%09red/hsa:7416%09red/hsa:7417%09red/hsa:4846%09red/hsa:10398%09red
AMPK signaling pathway	KEGG PATHWAY	hsa04152	12	120	0.00245496	0.0279421	-1.55374	2998|84335|55012|5522|51422|23417|1375|1374|8789|5563|5214|5516	http://www.genome.jp/kegg-bin/show_pathway?hsa04152/hsa:5522%09red/hsa:8789%09red/hsa:23417%09red/hsa:5516%09red/hsa:1375%09red/hsa:1374%09red/hsa:51422%09red/hsa:55012%09red/hsa:5563%09red/hsa:5214%09red/hsa:84335%09red/hsa:2998%09red
Tyrosine metabolism	KEGG PATHWAY	hsa00350	6	36	0.00330601	0.034344	-1.46415	4282|2954|2805|2806|221|81889	http://www.genome.jp/kegg-bin/show_pathway?hsa00350/hsa:2805%09red/hsa:2806%09red/hsa:221%09red/hsa:81889%09red/hsa:2954%09red/hsa:4282%09red
Small cell lung cancer	KEGG PATHWAY	hsa05222	10	93	0.00340883	0.0350935	-1.45477	1164|578|9134|898|54205|3909|9618|6258|1869|1017	http://www.genome.jp/kegg-bin/show_pathway?hsa05222/hsa:6258%09red/hsa:9618%09red/hsa:54205%09red/hsa:1164%09red/hsa:578%09red/hsa:898%09red/hsa:9134%09red/hsa:1869%09red/hsa:1017%09red/hsa:3909%09red
Synaptic vesicle cycle	KEGG PATHWAY	hsa04721	9	78	0.00350046	0.0358637	-1.44535	9296|8992|4905|533|9550|5864|155066|23025|6539	http://www.genome.jp/kegg-bin/show_pathway?hsa04721/hsa:8992%09red/hsa:155066%09red/hsa:9296%09red/hsa:23025%09red/hsa:4905%09red/hsa:533%09red/hsa:9550%09red/hsa:5864%09red/hsa:6539%09red
Vibrio cholerae infection	KEGG PATHWAY	hsa05110	7	50	0.00371716	0.037681	-1.42388	9296|8992|533|71|9550|155066|375	http://www.genome.jp/kegg-bin/show_pathway?hsa05110/hsa:8992%09red/hsa:155066%09red/hsa:9296%09red/hsa:375%09red/hsa:533%09red/hsa:9550%09red/hsa:71%09red
Necroptosis	KEGG PATHWAY	hsa04217	14	162	0.00386905	0.0388383	-1.41074	9131|3454|7417|10059|7416|5834|8329|8337|8335|55766|7419|9555|192111|291	http://www.genome.jp/kegg-bin/show_pathway?hsa04217/hsa:10059%09red/hsa:5834%09red/hsa:3454%09red/hsa:55766%09red/hsa:192111%09red/hsa:9555%09red/hsa:291%09red/hsa:8329%09red/hsa:9131%09red/hsa:7419%09red/hsa:7416%09red/hsa:7417%09red/hsa:8335%09red/hsa:8337%09red
Oocyte meiosis	KEGG PATHWAY	hsa04114	12	128	0.00397778	0.0398403	-1.39968	9133|891|246184|991|6790|9134|898|983|699|26271|1017|5516	http://www.genome.jp/kegg-bin/show_pathway?hsa04114/hsa:991%09red/hsa:983%09red/hsa:891%09red/hsa:5516%09red/hsa:699%09red/hsa:898%09red/hsa:1017%09red/hsa:9134%09red/hsa:6790%09red/hsa:9133%09red/hsa:26271%09red/hsa:246184%09red
Folate biosynthesis	KEGG PATHWAY	hsa00790	5	26	0.00421954	0.0415169	-1.38177	1719|8836|249|5860|5092	http://www.genome.jp/kegg-bin/show_pathway?hsa00790/hsa:8836%09red/hsa:5092%09red/hsa:1719%09red/hsa:249%09red/hsa:5860%09red
Collecting duct acid secretion	KEGG PATHWAY	hsa04966	5	27	0.00485845	0.045214	-1.34473	8992|9550|760|155066|9296	http://www.genome.jp/kegg-bin/show_pathway?hsa04966/hsa:760%09red/hsa:8992%09red/hsa:9296%09red/hsa:155066%09red/hsa:9550%09red

## Sheet: S2
Table S2.The results of KEGG analyses of DEGs in dairy goats oAT (Fisher's exact test).
##Databases: KEGG PATHWAY
##Statistical test method: hypergeometric test / Fisher's exact test
Cluster1
Term	Database	ID	Input number	Background number	P-Value	Corrected P-Value	log10(Corrected P-Value)	Input	Hyperlink
Metabolic pathways	KEGG PATHWAY	hsa01100	23	1433	4.75421e-12	2.91195e-09	-8.53582	760|761|1346|346606|3032|3418|2524|2053|11185|873|137964|5162|204|55512|262|92935|10965|1555|32|341392|3030|50|4837	http://www.genome.jp/kegg-bin/show_pathway?hsa01100/hsa:760%09red/hsa:761%09red/hsa:11185%09red/hsa:55512%09red/hsa:10965%09red/hsa:3418%09red/hsa:1346%09red/hsa:92935%09red/hsa:4837%09red/hsa:2524%09red/hsa:262%09red/hsa:1555%09red/hsa:204%09red/hsa:341392%09red/hsa:32%09red/hsa:50%09red/hsa:3032%09red/hsa:3030%09red/hsa:873%09red/hsa:346606%09red/hsa:2053%09red/hsa:5162%09red/hsa:137964%09red
PPAR signaling pathway	KEGG PATHWAY	hsa03320	5	76	2.68009e-06	0.000469016	-3.32881	7350|364|6258|1375|2168	http://www.genome.jp/kegg-bin/show_pathway?hsa03320/hsa:364%09red/hsa:6258%09red/hsa:1375%09red/hsa:2168%09red/hsa:7350%09red
Cytokine-cytokine receptor interaction	KEGG PATHWAY	hsa04060	7	294	1.71509e-05	0.00177035	-2.75194	5618|3953|8200|6366|6368|6360|8795	http://www.genome.jp/kegg-bin/show_pathway?hsa04060/hsa:6368%09red/hsa:3953%09red/hsa:6366%09red/hsa:6360%09red/hsa:8795%09red/hsa:8200%09red/hsa:5618%09red
Adipocytokine signaling pathway	KEGG PATHWAY	hsa04920	4	69	4.52196e-05	0.00360159	-2.44351	3953|32|6258|1375	http://www.genome.jp/kegg-bin/show_pathway?hsa04920/hsa:6258%09red/hsa:1375%09red/hsa:32%09red/hsa:3953%09red
Fatty acid elongation	KEGG PATHWAY	hsa00062	3	27	7.11262e-05	0.00500434	-2.30065	10965|3030|3032	http://www.genome.jp/kegg-bin/show_pathway?hsa00062/hsa:10965%09red/hsa:3032%09red/hsa:3030%09red
Citrate cycle (TCA cycle)	KEGG PATHWAY	hsa00020	3	30	9.50277e-05	0.00500434	-2.30065	5162|50|3418	http://www.genome.jp/kegg-bin/show_pathway?hsa00020/hsa:3418%09red/hsa:5162%09red/hsa:50%09red
Influenza A	KEGG PATHWAY	hsa05164	5	167	0.000102129	0.00500434	-2.30065	4939|291|8795|71|3123	http://www.genome.jp/kegg-bin/show_pathway?hsa05164/hsa:291%09red/hsa:3123%09red/hsa:4939%09red/hsa:71%09red/hsa:8795%09red
Viral protein interaction with cytokine and cytokine receptor	KEGG PATHWAY	hsa04061	4	100	0.000179302	0.00646014	-2.18976	6360|6368|8795|6366	http://www.genome.jp/kegg-bin/show_pathway?hsa04061/hsa:6360%09red/hsa:6366%09red/hsa:6368%09red/hsa:8795%09red
Glucagon signaling pathway	KEGG PATHWAY	hsa04922	4	106	0.000222382	0.00687144	-2.16295	32|5162|1375|816	http://www.genome.jp/kegg-bin/show_pathway?hsa04922/hsa:816%09red/hsa:5162%09red/hsa:1375%09red/hsa:32%09red
Fatty acid degradation	KEGG PATHWAY	hsa00071	3	44	0.000274858	0.00687144	-2.16295	1375|3030|3032	http://www.genome.jp/kegg-bin/show_pathway?hsa00071/hsa:3032%09red/hsa:3030%09red/hsa:1375%09red
Carbon metabolism	KEGG PATHWAY	hsa01200	4	117	0.000319979	0.00739573	-2.13102	5162|3030|50|3418	http://www.genome.jp/kegg-bin/show_pathway?hsa01200/hsa:3418%09red/hsa:5162%09red/hsa:3030%09red/hsa:50%09red
AMPK signaling pathway	KEGG PATHWAY	hsa04152	4	120	0.000351189	0.00741735	-2.12975	3953|32|1375|148	http://www.genome.jp/kegg-bin/show_pathway?hsa04152/hsa:1375%09red/hsa:32%09red/hsa:148%09red/hsa:3953%09red
Fatty acid metabolism	KEGG PATHWAY	hsa01212	3	57	0.000565645	0.0104987	-1.97886	1375|3030|3032	http://www.genome.jp/kegg-bin/show_pathway?hsa01212/hsa:3032%09red/hsa:3030%09red/hsa:1375%09red
Arachidonic acid metabolism	KEGG PATHWAY	hsa00590	3	63	0.000747675	0.0132739	-1.877	2053|1555|873	http://www.genome.jp/kegg-bin/show_pathway?hsa00590/hsa:2053%09red/hsa:1555%09red/hsa:873%09red
Staphylococcus aureus infection	KEGG PATHWAY	hsa05150	3	68	0.00092488	0.0153105	-1.81501	3123|2266|3075	http://www.genome.jp/kegg-bin/show_pathway?hsa05150/hsa:3075%09red/hsa:2266%09red/hsa:3123%09red
Selenocompound metabolism	KEGG PATHWAY	hsa00450	2	17	0.00117081	0.0174908	-1.75719	92935|11185	http://www.genome.jp/kegg-bin/show_pathway?hsa00450/hsa:11185%09red/hsa:92935%09red
Nitrogen metabolism	KEGG PATHWAY	hsa00910	2	17	0.00117081	0.0174908	-1.75719	760|761	http://www.genome.jp/kegg-bin/show_pathway?hsa00910/hsa:760%09red/hsa:761%09red
Gastric acid secretion	KEGG PATHWAY	hsa04971	3	75	0.00121453	0.0179253	-1.74653	760|115111|816	http://www.genome.jp/kegg-bin/show_pathway?hsa04971/hsa:816%09red/hsa:760%09red/hsa:115111%09red
Tight junction	KEGG PATHWAY	hsa04530	4	170	0.00124735	0.0181886	-1.7402	4619|22989|910|71	http://www.genome.jp/kegg-bin/show_pathway?hsa04530/hsa:4619%09red/hsa:22989%09red/hsa:71%09red/hsa:910%09red
2-Oxocarboxylic acid metabolism	KEGG PATHWAY	hsa01210	2	18	0.00129864	0.0181886	-1.7402	50|3418	http://www.genome.jp/kegg-bin/show_pathway?hsa01210/hsa:3418%09red/hsa:50%09red
Calcium signaling pathway	KEGG PATHWAY	hsa04020	4	193	0.00196403	0.0243024	-1.61435	774|148|816|291	http://www.genome.jp/kegg-bin/show_pathway?hsa04020/hsa:816%09red/hsa:291%09red/hsa:148%09red/hsa:774%09red
Hematopoietic cell lineage	KEGG PATHWAY	hsa04640	3	97	0.00247432	0.0297161	-1.52701	3123|910|7037	http://www.genome.jp/kegg-bin/show_pathway?hsa04640/hsa:7037%09red/hsa:3123%09red/hsa:910%09red
Butanoate metabolism	KEGG PATHWAY	hsa00650	2	28	0.00292195	0.0331425	-1.47961	341392|3030	http://www.genome.jp/kegg-bin/show_pathway?hsa00650/hsa:341392%09red/hsa:3030%09red
Th17 cell differentiation	KEGG PATHWAY	hsa04659	3	107	0.00323953	0.0364076	-1.43881	3123|6258|5914	http://www.genome.jp/kegg-bin/show_pathway?hsa04659/hsa:6258%09red/hsa:3123%09red/hsa:5914%09red
HIF-1 signaling pathway	KEGG PATHWAY	hsa04066	3	109	0.00340803	0.0376112	-1.42468	5162|816|7037	http://www.genome.jp/kegg-bin/show_pathway?hsa04066/hsa:816%09red/hsa:7037%09red/hsa:5162%09red
Thermogenesis	KEGG PATHWAY	hsa04714	4	231	0.00370076	0.0401188	-1.39665	7350|1375|71|1346	http://www.genome.jp/kegg-bin/show_pathway?hsa04714/hsa:71%09red/hsa:1375%09red/hsa:1346%09red/hsa:7350%09red
Propanoate metabolism	KEGG PATHWAY	hsa00640	2	34	0.00418794	0.0446107	-1.35056	32|3030	http://www.genome.jp/kegg-bin/show_pathway?hsa00640/hsa:3030%09red/hsa:32%09red
Cluster2
Term	Database	ID	Input number	Background number	P-Value	Corrected P-Value	log10(Corrected P-Value)	Input	Hyperlink
Antigen processing and presentation	KEGG PATHWAY	hsa04612	9	77	2.7751e-09	5.08767e-07	-6.29348	3105|3106|3107|3320|3308|3309|3310|3305|3303	http://www.genome.jp/kegg-bin/show_pathway?hsa04612/hsa:3320%09red/hsa:3308%09red/hsa:3309%09red/hsa:3305%09red/hsa:3303%09red/hsa:3310%09red/hsa:3106%09red/hsa:3107%09red/hsa:3105%09red
Protein processing in endoplasmic reticulum	KEGG PATHWAY	hsa04141	11	165	1.15713e-08	1.69712e-06	-5.77029	10808|1649|3320|1410|3337|3309|26232|3310|3305|3303|3301	http://www.genome.jp/kegg-bin/show_pathway?hsa04141/hsa:3337%09red/hsa:10808%09red/hsa:1410%09red/hsa:3305%09red/hsa:3301%09red/hsa:1649%09red/hsa:3303%09red/hsa:3320%09red/hsa:26232%09red/hsa:3310%09red/hsa:3309%09red
IL-17 signaling pathway	KEGG PATHWAY	hsa04657	7	93	2.63256e-06	0.000175504	-3.75571	7188|4318|3934|3627|3320|2353|132014	http://www.genome.jp/kegg-bin/show_pathway?hsa04657/hsa:4318%09red/hsa:3627%09red/hsa:3320%09red/hsa:7188%09red/hsa:132014%09red/hsa:3934%09red/hsa:2353%09red
Fluid shear stress and atherosclerosis	KEGG PATHWAY	hsa05418	8	139	3.36091e-06	0.000199838	-3.69932	1843|5155|3320|4318|1535|2353|2944|3162	http://www.genome.jp/kegg-bin/show_pathway?hsa05418/hsa:3320%09red/hsa:2944%09red/hsa:4318%09red/hsa:1843%09red/hsa:5155%09red/hsa:3162%09red/hsa:2353%09red/hsa:1535%09red
Metabolic pathways	KEGG PATHWAY	hsa01100	23	1433	2.79312e-05	0.00105946	-2.97492	2710|9615|116285|5033|79094|2194|57452|2944|3162|391013|84076|58472|7367|122618|2876|2878|253782|53630|117248|686|6652|50614|479	http://www.genome.jp/kegg-bin/show_pathway?hsa01100/hsa:122618%09red/hsa:116285%09red/hsa:57452%09red/hsa:50614%09red/hsa:686%09red/hsa:2944%09red/hsa:53630%09red/hsa:117248%09red/hsa:3162%09red/hsa:253782%09red/hsa:9615%09red/hsa:5033%09red/hsa:479%09red/hsa:6652%09red/hsa:79094%09red/hsa:7367%09red/hsa:2876%09red/hsa:2878%09red/hsa:391013%09red/hsa:2710%09red/hsa:58472%09red/hsa:84076%09red/hsa…
Pathways in cancer	KEGG PATHWAY	hsa05200	13	530	2.98048e-05	0.00110669	-2.95597	1285|3320|10319|4318|7188|5155|7852|3575|7424|51561|2353|2944|3162	http://www.genome.jp/kegg-bin/show_pathway?hsa05200/hsa:3320%09red/hsa:51561%09red/hsa:2944%09red/hsa:4318%09red/hsa:1285%09red/hsa:3575%09red/hsa:7424%09red/hsa:7188%09red/hsa:5155%09red/hsa:3162%09red/hsa:10319%09red/hsa:2353%09red/hsa:7852%09red
Estrogen signaling pathway	KEGG PATHWAY	hsa04915	7	138	3.01826e-05	0.00110669	-2.95597	2289|4318|3320|2353|3310|3305|3303	http://www.genome.jp/kegg-bin/show_pathway?hsa04915/hsa:3320%09red/hsa:3305%09red/hsa:4318%09red/hsa:3310%09red/hsa:2289%09red/hsa:3303%09red/hsa:2353%09red
TNF signaling pathway	KEGG PATHWAY	hsa04668	6	112	8.45421e-05	0.00232491	-2.63359	6352|4318|3627|7188|7424|2353	http://www.genome.jp/kegg-bin/show_pathway?hsa04668/hsa:4318%09red/hsa:3627%09red/hsa:7424%09red/hsa:7188%09red/hsa:6352%09red/hsa:2353%09red
Prion diseases	KEGG PATHWAY	hsa05020	4	35	8.97197e-05	0.00240711	-2.6185	6352|3303|1958|3309	http://www.genome.jp/kegg-bin/show_pathway?hsa05020/hsa:1958%09red/hsa:3309%09red/hsa:6352%09red/hsa:3303%09red
MAPK signaling pathway	KEGG PATHWAY	hsa04010	9	295	0.000105307	0.00263268	-2.5796	785|1843|1649|5155|7424|2353|3310|3305|3303	http://www.genome.jp/kegg-bin/show_pathway?hsa04010/hsa:5155%09red/hsa:2353%09red/hsa:3305%09red/hsa:1843%09red/hsa:785%09red/hsa:1649%09red/hsa:3303%09red/hsa:7424%09red/hsa:3310%09red
Complement and coagulation cascades	KEGG PATHWAY	hsa04610	5	79	0.000159901	0.00370298	-2.43145	1675|2|3687|2151|1380	http://www.genome.jp/kegg-bin/show_pathway?hsa04610/hsa:2%09red/hsa:1675%09red/hsa:1380%09red/hsa:3687%09red/hsa:2151%09red
Natural killer cell mediated cytotoxicity	KEGG PATHWAY	hsa04650	6	131	0.000191767	0.00416827	-2.38004	3105|3937|3107|2185|3106|8797	http://www.genome.jp/kegg-bin/show_pathway?hsa04650/hsa:8797%09red/hsa:3106%09red/hsa:3937%09red/hsa:2185%09red/hsa:3107%09red/hsa:3105%09red
Epstein-Barr virus infection	KEGG PATHWAY	hsa05169	7	201	0.000286615	0.00578489	-2.2377	4940|3105|3106|3107|3627|7188|1380	http://www.genome.jp/kegg-bin/show_pathway?hsa05169/hsa:4940%09red/hsa:3627%09red/hsa:1380%09red/hsa:7188%09red/hsa:3106%09red/hsa:3107%09red/hsa:3105%09red
Cholesterol metabolism	KEGG PATHWAY	hsa04979	4	50	0.000321404	0.0063133	-2.19974	19|348|3931|6770	http://www.genome.jp/kegg-bin/show_pathway?hsa04979/hsa:6770%09red/hsa:3931%09red/hsa:19%09red/hsa:348%09red
Human immunodeficiency virus 1 infection	KEGG PATHWAY	hsa05170	7	212	0.000390871	0.00741307	-2.13	7188|3105|3106|3107|7852|2185|2353	http://www.genome.jp/kegg-bin/show_pathway?hsa05170/hsa:2353%09red/hsa:3106%09red/hsa:7188%09red/hsa:2185%09red/hsa:3107%09red/hsa:3105%09red/hsa:7852%09red
Phagosome	KEGG PATHWAY	hsa04145	6	152	0.000412489	0.0074998	-2.12495	51807|3105|3106|3107|1535|4481	http://www.genome.jp/kegg-bin/show_pathway?hsa04145/hsa:4481%09red/hsa:51807%09red/hsa:3106%09red/hsa:3107%09red/hsa:3105%09red/hsa:1535%09red
Legionellosis	KEGG PATHWAY	hsa05134	4	55	0.000451782	0.00795136	-2.09956	3310|3305|1195|3303	http://www.genome.jp/kegg-bin/show_pathway?hsa05134/hsa:3305%09red/hsa:1195%09red/hsa:3310%09red/hsa:3303%09red
Glutathione metabolism	KEGG PATHWAY	hsa00480	4	56	0.00048178	0.00841203	-2.0751	2944|2876|79094|2878	http://www.genome.jp/kegg-bin/show_pathway?hsa00480/hsa:2878%09red/hsa:79094%09red/hsa:2944%09red/hsa:2876%09red
Cytokine-cytokine receptor interaction	KEGG PATHWAY	hsa04060	8	294	0.000531803	0.00913464	-2.03931	6352|3575|3625|3627|7852|51561|132014|8797	http://www.genome.jp/kegg-bin/show_pathway?hsa04060/hsa:51561%09red/hsa:3575%09red/hsa:3627%09red/hsa:8797%09red/hsa:3625%09red/hsa:132014%09red/hsa:6352%09red/hsa:7852%09red
Human cytomegalovirus infection	KEGG PATHWAY	hsa05163	7	225	0.000551026	0.00925387	-2.03368	7188|6352|3105|3106|3107|7852|2185	http://www.genome.jp/kegg-bin/show_pathway?hsa05163/hsa:3106%09red/hsa:7188%09red/hsa:6352%09red/hsa:2185%09red/hsa:3107%09red/hsa:3105%09red/hsa:7852%09red
Longevity regulating pathway - multiple species	KEGG PATHWAY	hsa04213	4	62	0.000692258	0.011036	-1.95719	1410|3310|3305|3303	http://www.genome.jp/kegg-bin/show_pathway?hsa04213/hsa:3305%09red/hsa:3310%09red/hsa:1410%09red/hsa:3303%09red
Leukocyte transendothelial migration	KEGG PATHWAY	hsa04670	5	112	0.000738961	0.0110728	-1.95574	7852|4318|1535|1364|2185	http://www.genome.jp/kegg-bin/show_pathway?hsa04670/hsa:2185%09red/hsa:1364%09red/hsa:4318%09red/hsa:1535%09red/hsa:7852%09red
Endocytosis	KEGG PATHWAY	hsa04144	7	244	0.000874648	0.0124144	-1.90608	3105|3106|3107|7852|3310|3305|3303	http://www.genome.jp/kegg-bin/show_pathway?hsa04144/hsa:3305%09red/hsa:3310%09red/hsa:3303%09red/hsa:3106%09red/hsa:3107%09red/hsa:3105%09red/hsa:7852%09red
NOD-like receptor signaling pathway	KEGG PATHWAY	hsa04621	6	178	0.000916602	0.0128441	-1.8913	7188|3428|6352|4940|3320|1535	http://www.genome.jp/kegg-bin/show_pathway?hsa04621/hsa:3428%09red/hsa:3320%09red/hsa:4940%09red/hsa:7188%09red/hsa:6352%09red/hsa:1535%09red
Mucin type O-glycan biosynthesis	KEGG PATHWAY	hsa00512	3	31	0.00112741	0.0145046	-1.83849	50614|117248|57452	http://www.genome.jp/kegg-bin/show_pathway?hsa00512/hsa:117248%09red/hsa:57452%09red/hsa:50614%09red
Kaposi sarcoma-associated herpesvirus infection	KEGG PATHWAY	hsa05167	6	186	0.00114114	0.014563	-1.83675	3105|3106|3107|5155|131450|2353	http://www.genome.jp/kegg-bin/show_pathway?hsa05167/hsa:5155%09red/hsa:2353%09red/hsa:131450%09red/hsa:3106%09red/hsa:3107%09red/hsa:3105%09red
Thyroid hormone synthesis	KEGG PATHWAY	hsa04918	4	74	0.00129506	0.0154007	-1.81246	433|2878|2876|3309	http://www.genome.jp/kegg-bin/show_pathway?hsa04918/hsa:2878%09red/hsa:433%09red/hsa:3309%09red/hsa:2876%09red
Measles	KEGG PATHWAY	hsa05162	5	138	0.00180513	0.019563	-1.70857	2353|3310|3305|4940|3303	http://www.genome.jp/kegg-bin/show_pathway?hsa05162/hsa:3305%09red/hsa:4940%09red/hsa:2353%09red/hsa:3310%09red/hsa:3303%09red
Allograft rejection	KEGG PATHWAY	hsa05330	3	38	0.00194704	0.0199232	-1.70064	3105|3106|3107	http://www.genome.jp/kegg-bin/show_pathway?hsa05330/hsa:3106%09red/hsa:3107%09red/hsa:3105%09red
Cell adhesion molecules (CAMs)	KEGG PATHWAY	hsa04514	5	146	0.00228846	0.0217627	-1.66229	5797|3105|3106|3107|1364	http://www.genome.jp/kegg-bin/show_pathway?hsa04514/hsa:3106%09red/hsa:3107%09red/hsa:3105%09red/hsa:1364%09red/hsa:5797%09red
Graft-versus-host disease	KEGG PATHWAY	hsa05332	3	41	0.00238711	0.0223474	-1.65077	3105|3106|3107	http://www.genome.jp/kegg-bin/show_pathway?hsa05332/hsa:3106%09red/hsa:3107%09red/hsa:3105%09red
Fat digestion and absorption	KEGG PATHWAY	hsa04975	3	41	0.00238711	0.0223474	-1.65077	19|80168|391013	http://www.genome.jp/kegg-bin/show_pathway?hsa04975/hsa:80168%09red/hsa:19%09red/hsa:391013%09red
Type I diabetes mellitus	KEGG PATHWAY	hsa04940	3	43	0.00271197	0.0240578	-1.61874	3105|3106|3107	http://www.genome.jp/kegg-bin/show_pathway?hsa04940/hsa:3106%09red/hsa:3107%09red/hsa:3105%09red
Necroptosis	KEGG PATHWAY	hsa04217	5	162	0.00352763	0.0291811	-1.5349	3320|7188|81030|2512|8797	http://www.genome.jp/kegg-bin/show_pathway?hsa04217/hsa:81030%09red/hsa:3320%09red/hsa:2512%09red/hsa:8797%09red/hsa:7188%09red
Viral protein interaction with cytokine and cytokine receptor	KEGG PATHWAY	hsa04061	4	100	0.00369676	0.0295741	-1.52909	7852|6352|3627|8797	http://www.genome.jp/kegg-bin/show_pathway?hsa04061/hsa:6352%09red/hsa:3627%09red/hsa:8797%09red/hsa:7852%09red
Influenza A	KEGG PATHWAY	hsa05164	5	167	0.00399797	0.0312638	-1.50496	6352|3337|4940|3627|8797	http://www.genome.jp/kegg-bin/show_pathway?hsa05164/hsa:3337%09red/hsa:4940%09red/hsa:3627%09red/hsa:8797%09red/hsa:6352%09red
Toll-like receptor signaling pathway	KEGG PATHWAY	hsa04620	4	104	0.00422896	0.031862	-1.49673	2353|6352|6696|3627	http://www.genome.jp/kegg-bin/show_pathway?hsa04620/hsa:2353%09red/hsa:3627%09red/hsa:6352%09red/hsa:6696%09red
Mineral absorption	KEGG PATHWAY	hsa04978	3	53	0.00473848	0.0339565	-1.46908	3162|55630|2512	http://www.genome.jp/kegg-bin/show_pathway?hsa04978/hsa:2512%09red/hsa:3162%09red/hsa:55630%09red
Autoimmune thyroid disease	KEGG PATHWAY	hsa05320	3	53	0.00473848	0.0339565	-1.46908	3105|3106|3107	http://www.genome.jp/kegg-bin/show_pathway?hsa05320/hsa:3106%09red/hsa:3107%09red/hsa:3105%09red
Toxoplasmosis	KEGG PATHWAY	hsa05145	4	113	0.00561023	0.0389353	-1.40966	3310|3305|3303|10319	http://www.genome.jp/kegg-bin/show_pathway?hsa05145/hsa:3305%09red/hsa:3310%09red/hsa:10319%09red/hsa:3303%09red
PI3K-Akt signaling pathway	KEGG PATHWAY	hsa04151	7	354	0.00657661	0.0436173	-1.36034	1285|10319|3575|5155|3320|7424|6696	http://www.genome.jp/kegg-bin/show_pathway?hsa04151/hsa:1285%09red/hsa:10319%09red/hsa:5155%09red/hsa:3575%09red/hsa:7424%09red/hsa:3320%09red/hsa:6696%09red
Viral myocarditis	KEGG PATHWAY	hsa05416	3	60	0.00658225	0.0436173	-1.36034	3105|3106|3107	http://www.genome.jp/kegg-bin/show_pathway?hsa05416/hsa:3106%09red/hsa:3107%09red/hsa:3105%09red
Yersinia infection	KEGG PATHWAY	hsa05135	4	121	0.00706617	0.0453224	-1.34369	2353|3937|10458|2185	http://www.genome.jp/kegg-bin/show_pathway?hsa05135/hsa:2185%09red/hsa:2353%09red/hsa:3937%09red/hsa:10458%09red
Cytosolic DNA-sensing pathway	KEGG PATHWAY	hsa04623	3	63	0.00748553	0.0475958	-1.32243	81030|6352|3627	http://www.genome.jp/kegg-bin/show_pathway?hsa04623/hsa:81030%09red/hsa:3627%09red/hsa:6352%09red
Arachidonic acid metabolism	KEGG PATHWAY	hsa00590	3	63	0.00748553	0.0475958	-1.32243	2878|2876|391013	http://www.genome.jp/kegg-bin/show_pathway?hsa00590/hsa:2878%09red/hsa:391013%09red/hsa:2876%09red
Focal adhesion	KEGG PATHWAY	hsa04510	5	199	0.00811961	0.049292	-1.30722	1285|10319|7424|5155|6696	http://www.genome.jp/kegg-bin/show_pathway?hsa04510/hsa:7424%09red/hsa:1285%09red/hsa:6696%09red/hsa:5155%09red/hsa:10319%09red

## Sheet: S3
Table S3. The results of KEGG and GO analyses of DEGs in goats pAT and oAT.
##Databases: KEGG PATHWAY, Gene Ontology
##Statistical test method: hypergeometric test / Fisher's exact test
Cluster1
Term	Database	ID	Input number	Background number	P-Value	Corrected P-Value	log10(Corrected P-Value)	Input	Hyperlink
Metabolic pathways	KEGG PATHWAY	hsa01100	288	1433	2.24641e-109	2.54856e-106	-105.594	3420|4726|55349|210|622|2653|3418|64579|374659|4720|122970|3417|7388|2597|498|22934|10243|130589|9167|7386|7384|3419|4707|4706|4705|4704|4702|4701|4700|145226|211|5279|4709|4708|122481|1892|10965|97|387787|760|5315|79017|2998|23475|3939|522|5148|8803|5143|9377|1152|1327|262|2272|10449|22928|23205|81889|8871|349565|4731|2987|6392|6390|6391|3030|162466|3032|3033|654364|10975|533|29906|51601|84869|5…	http://www.genome.jp/kegg-bin/show_pathway?hsa01100/hsa:2272%09red/hsa:2987%09red/hsa:8395%09red/hsa:81579%09red/hsa:159%09red/hsa:5143%09red/hsa:22934%09red/hsa:5148%09red/hsa:318%09red/hsa:2639%09red/hsa:26279%09red/hsa:145226%09red/hsa:8803%09red/hsa:1337%09red/hsa:7923%09red/hsa:1346%09red/hsa:283871%09red/hsa:23464%09red/hsa:1743%09red/hsa:11112%09red/hsa:84649%09red/hsa:5833%09red/hsa:1635%…
Oxidative phosphorylation	KEGG PATHWAY	hsa00190	87	133	9.91733e-66	7.50081e-63	-62.1249	10063|7388|498|9167|7386|7384|7385|4707|4706|4705|4704|4702|4701|4700|4709|4708|9377|5464|4731|6392|6390|6391|533|51079|539|84701|1327|1329|27068|6389|7381|4729|4728|4725|4724|4726|4720|4723|4722|521|522|1337|1537|518|9551|9550|513|515|10632|517|516|1349|1340|1346|1347|509|506|27089|1353|1352|1351|1350|1355|374291|9296|29796|155066|10476|4695|4697|4696|4698|55967|10975|4714|4715|4716|4717|4710|47…	http://www.genome.jp/kegg-bin/show_pathway?hsa00190/hsa:1337%09red/hsa:10632%09red/hsa:55967%09red/hsa:4709%09red/hsa:4708%09red/hsa:9551%09red/hsa:9550%09red/hsa:498%09red/hsa:126328%09red/hsa:4700%09red/hsa:9377%09red/hsa:9167%09red/hsa:84701%09red/hsa:155066%09red/hsa:4731%09red/hsa:10975%09red/hsa:1537%09red/hsa:8992%09red/hsa:51079%09red/hsa:4723%09red/hsa:4722%09red/hsa:4720%09red/hsa:4726%…
Thermogenesis	KEGG PATHWAY	hsa04714	102	231	3.38113e-64	2.19194e-61	-60.6592	10063|7388|498|9167|7386|7384|7385|4707|4706|4705|4704|4702|4701|4700|10891|4709|4708|1375|1374|1376|84335|9377|388753|79133|4731|6392|6390|6391|51079|539|84701|1327|1329|65260|6389|7381|4729|4728|4725|4724|4726|4720|4723|4722|521|522|55744|1337|788|1537|518|51103|9551|513|515|514|517|516|1349|1340|285521|1346|1347|6604|155|509|506|5563|27089|1353|1352|1351|1350|1355|7350|2181|374291|25915|29796|…	http://www.genome.jp/kegg-bin/show_pathway?hsa04714/hsa:155%09red/hsa:1337%09red/hsa:10632%09red/hsa:6604%09red/hsa:55967%09red/hsa:4709%09red/hsa:6391%09red/hsa:9551%09red/hsa:498%09red/hsa:51241%09red/hsa:126328%09red/hsa:4700%09red/hsa:9377%09red/hsa:9167%09red/hsa:29078%09red/hsa:55744%09red/hsa:84701%09red/hsa:788%09red/hsa:4731%09red/hsa:51103%09red/hsa:65260%09red/hsa:10975%09red/hsa:1537%…
Parkinson disease	KEGG PATHWAY	hsa05012	82	142	8.3839e-59	4.75577e-56	-55.3228	1349|6391|1327|1340|1329|2774|1346|1347|7386|7388|10476|498|4723|135|10105|7381|6389|7384|7385|4707|4706|4705|9167|4695|4728|4697|4696|4725|4698|10975|4726|4720|4709|4722|7416|7417|522|509|506|7419|1337|516|1350|27089|1351|51079|4701|9377|4704|374291|4729|11315|55967|4702|4714|4715|4716|4717|4710|4711|4712|4713|6392|515|6390|4700|4718|4719|1537|518|54205|517|29796|4724|4731|4708|513|291|126328|51…	http://www.genome.jp/kegg-bin/show_pathway?hsa05012/hsa:9377%09red/hsa:9167%09red/hsa:1351%09red/hsa:1350%09red/hsa:10105%09red/hsa:1340%09red/hsa:517%09red/hsa:516%09red/hsa:515%09red/hsa:514%09red/hsa:513%09red/hsa:4707%09red/hsa:539%09red/hsa:29796%09red/hsa:7416%09red/hsa:7417%09red/hsa:518%09red/hsa:4731%09red/hsa:55967%09red/hsa:291%09red/hsa:6389%09red/hsa:27089%09red/hsa:4716%09red/hsa:47…
Huntington disease	KEGG PATHWAY	hsa05016	88	193	2.14844e-56	1.08329e-53	-52.9653	7388|498|10105|7381|7386|7384|7385|4707|4706|4705|4704|6648|4702|4701|4700|7052|10891|4709|4708|54205|9377|4731|6392|6390|6391|51079|539|291|1327|1329|6389|9167|4729|10975|4725|4724|4726|4720|4723|4722|522|1337|1537|518|513|84701|515|514|517|516|1349|1340|1346|1347|5435|5439|7416|7417|509|506|7419|27089|1351|1350|7350|374291|29796|10476|3065|4695|4697|4696|4698|55967|4728|4714|4715|4716|4717|4710…	http://www.genome.jp/kegg-bin/show_pathway?hsa05016/hsa:10105%09red/hsa:1337%09red/hsa:55967%09red/hsa:5435%09red/hsa:4709%09red/hsa:4708%09red/hsa:498%09red/hsa:126328%09red/hsa:4700%09red/hsa:9377%09red/hsa:9167%09red/hsa:84701%09red/hsa:4731%09red/hsa:7052%09red/hsa:54205%09red/hsa:10975%09red/hsa:1537%09red/hsa:5439%09red/hsa:51079%09red/hsa:7350%09red/hsa:4723%09red/hsa:4722%09red/hsa:4720%0…
Alzheimer disease	KEGG PATHWAY	hsa05010	77	171	3.78559e-49	1.56173e-46	-45.8064	1349|2597|1327|1340|1329|1346|1347|7386|7388|10476|498|4723|6391|7381|6389|7384|7385|4707|4706|4705|9167|4695|4728|4697|4696|4725|4698|10975|4726|4720|4709|4722|522|509|506|57142|1337|27089|4311|1350|1351|51079|4701|9377|4704|374291|4729|55967|4702|4714|4715|4716|4717|4710|4711|4712|4713|6392|515|6390|4700|4718|4719|1537|518|54205|517|29796|4724|4731|4708|513|516|126328|514|539|84701	http://www.genome.jp/kegg-bin/show_pathway?hsa05010/hsa:9377%09red/hsa:9167%09red/hsa:4702%09red/hsa:1351%09red/hsa:1350%09red/hsa:57142%09red/hsa:1340%09red/hsa:517%09red/hsa:516%09red/hsa:515%09red/hsa:514%09red/hsa:513%09red/hsa:4707%09red/hsa:539%09red/hsa:29796%09red/hsa:518%09red/hsa:4731%09red/hsa:55967%09red/hsa:2597%09red/hsa:6389%09red/hsa:27089%09red/hsa:4716%09red/hsa:4717%09red/hsa:4…
Non-alcoholic fatty liver disease (NAFLD)	KEGG PATHWAY	hsa04932	64	149	4.63539e-40	1.31471e-37	-36.8812	10062|1349|6391|1327|1340|1329|1346|1347|7386|7388|4723|7381|6389|7384|7385|4707|4706|4705|9167|4695|4728|4697|4696|4725|4698|4726|4720|4709|4722|4701|5563|27089|1350|1351|51079|9377|4704|374291|4729|55967|4702|4714|4715|4716|4717|4710|4711|4712|4713|6392|6390|4700|4718|4719|1537|10975|54205|29796|4724|1337|4708|4731|126328|84701	http://www.genome.jp/kegg-bin/show_pathway?hsa04932/hsa:9377%09red/hsa:9167%09red/hsa:10062%09red/hsa:1351%09red/hsa:1350%09red/hsa:1340%09red/hsa:1337%09red/hsa:4707%09red/hsa:29796%09red/hsa:55967%09red/hsa:4731%09red/hsa:6389%09red/hsa:27089%09red/hsa:4716%09red/hsa:4717%09red/hsa:4714%09red/hsa:4715%09red/hsa:4712%09red/hsa:4713%09red/hsa:4710%09red/hsa:4711%09red/hsa:4718%09red/hsa:4719%09re…
Ribosome	KEGG PATHWAY	hsa03010	56	153	2.72808e-32	6.19001e-30	-29.2083	63931|11222|6142|6141|124995|6161|64981|29093|6164|6167|10573|6222|51023|6223|51263|64979|6204|65008|6205|219927|51116|6183|6227|6224|6203|51065|51069|65003|65005|6182|51081|54948|54460|29088|6155|6156|6176|6159|6175|6173|64960|64963|6132|64969|64983|9801|6230|51318|64928|6191|6193|6234|9553|79590|6231|51121	http://www.genome.jp/kegg-bin/show_pathway?hsa03010/hsa:6183%09red/hsa:64969%09red/hsa:64963%09red/hsa:64960%09red/hsa:6205%09red/hsa:64928%09red/hsa:124995%09red/hsa:65005%09red/hsa:65003%09red/hsa:10573%09red/hsa:29093%09red/hsa:6230%09red/hsa:65008%09red/hsa:51081%09red/hsa:51069%09red/hsa:6156%09red/hsa:29088%09red/hsa:6155%09red/hsa:6175%09red/hsa:6176%09red/hsa:6234%09red/hsa:6231%09red/hsa…
Carbon metabolism	KEGG PATHWAY	hsa01200	41	117	1.99787e-23	3.3579e-21	-20.4739	2597|2653|50|3417|8789|22934|230|6389|283871|3418|3419|1738|2806|84693|5095|5315|8801|8802|8803|2805|5214|5160|5162|1892|4190|4191|226|6391|1737|2271|1431|5223|6390|3420|3030|7167|35|6392|3421|26227|1743	http://www.genome.jp/kegg-bin/show_pathway?hsa01200/hsa:2653%09red/hsa:22934%09red/hsa:230%09red/hsa:283871%09red/hsa:2805%09red/hsa:2806%09red/hsa:1743%09red/hsa:6389%09red/hsa:5095%09red/hsa:5214%09red/hsa:2271%09red/hsa:7167%09red/hsa:5315%09red/hsa:3419%09red/hsa:4191%09red/hsa:8802%09red/hsa:226%09red/hsa:8789%09red/hsa:8803%09red/hsa:3417%09red/hsa:3418%09red/hsa:26227%09red/hsa:1738%09red/…
Retrograde endocannabinoid signaling	KEGG PATHWAY	hsa04723	39	148	1.01607e-18	1.35615e-16	-15.8677	4723|4708|4707|4706|4705|4704|4695|4702|4697|4696|4725|4698|4726|4720|4709|4722|4701|2785|51079|4731|374291|4729|55967|4728|4714|4715|4716|4717|4710|4711|4712|4713|4700|4718|4719|4724|2790|126328|2560	http://www.genome.jp/kegg-bin/show_pathway?hsa04723/hsa:2790%09red/hsa:126328%09red/hsa:55967%09red/hsa:4731%09red/hsa:4716%09red/hsa:4717%09red/hsa:4714%09red/hsa:4715%09red/hsa:4712%09red/hsa:4713%09red/hsa:4710%09red/hsa:4711%09red/hsa:4718%09red/hsa:4719%09red/hsa:374291%09red/hsa:4698%09red/hsa:2560%09red/hsa:4697%09red/hsa:4696%09red/hsa:4695%09red/hsa:2785%09red/hsa:4709%09red/hsa:4708%09r…
Citrate cycle (TCA cycle)	KEGG PATHWAY	hsa00020	22	30	2.26031e-18	2.84925e-16	-15.5453	3420|3417|6389|3418|3419|1738|1737|8801|8802|8803|5160|5162|4190|4191|2271|1431|6392|6390|6391|50|3421|1743	http://www.genome.jp/kegg-bin/show_pathway?hsa00020/hsa:1743%09red/hsa:6389%09red/hsa:2271%09red/hsa:3417%09red/hsa:3418%09red/hsa:3419%09red/hsa:8802%09red/hsa:8803%09red/hsa:1738%09red/hsa:1737%09red/hsa:6390%09red/hsa:1431%09red/hsa:6392%09red/hsa:8801%09red/hsa:50%09red/hsa:3421%09red/hsa:3420%09red/hsa:4190%09red/hsa:4191%09red/hsa:5162%09red/hsa:5160%09red/hsa:6391%09red
Cardiac muscle contraction	KEGG PATHWAY	hsa04260	26	86	3.99153e-14	4.02524e-12	-11.3952	1349|1327|1340|1329|1346|1347|7388|4635|9167|7386|7137|7385|7381|10975|7384|1337|27089|1351|1350|9377|481|783|1537|477|29796|84701	http://www.genome.jp/kegg-bin/show_pathway?hsa04260/hsa:9377%09red/hsa:9167%09red/hsa:1351%09red/hsa:1350%09red/hsa:481%09red/hsa:84701%09red/hsa:29796%09red/hsa:477%09red/hsa:4635%09red/hsa:783%09red/hsa:7388%09red/hsa:1340%09red/hsa:1346%09red/hsa:1347%09red/hsa:7381%09red/hsa:1349%09red/hsa:7384%09red/hsa:7385%09red/hsa:7386%09red/hsa:1327%09red/hsa:1329%09red/hsa:10975%09red/hsa:1537%09red/hs…
Fatty acid metabolism	KEGG PATHWAY	hsa01212	20	57	3.63008e-12	2.74555e-10	-9.56137	3030|54995|23205|7923|83401|197322|37|1374|3032|3033|27349|35|2181|1375|9415|1376|34|84869|1892|10449	http://www.genome.jp/kegg-bin/show_pathway?hsa01212/hsa:10449%09red/hsa:1374%09red/hsa:197322%09red/hsa:34%09red/hsa:37%09red/hsa:3032%09red/hsa:3033%09red/hsa:1375%09red/hsa:83401%09red/hsa:54995%09red/hsa:7923%09red/hsa:1892%09red/hsa:23205%09red/hsa:1376%09red/hsa:84869%09red/hsa:35%09red/hsa:9415%09red/hsa:2181%09red/hsa:3030%09red/hsa:27349%09red
Fatty acid degradation	KEGG PATHWAY	hsa00071	16	44	3.37682e-10	2.05758e-08	-7.68664	1632|2639|23205|3030|37|1374|3032|3033|2181|1375|35|10455|1376|34|1892|10449	http://www.genome.jp/kegg-bin/show_pathway?hsa00071/hsa:1374%09red/hsa:35%09red/hsa:34%09red/hsa:37%09red/hsa:3032%09red/hsa:3033%09red/hsa:1375%09red/hsa:10449%09red/hsa:1632%09red/hsa:2639%09red/hsa:1892%09red/hsa:23205%09red/hsa:1376%09red/hsa:10455%09red/hsa:2181%09red/hsa:3030%09red
Valine, leucine and isoleucine degradation	KEGG PATHWAY	hsa00280	16	48	9.5978e-10	5.65647e-08	-7.24745	1738|3158|594|3712|197322|11112|3030|5095|3032|34|64902|35|84693|3033|1892|10449	http://www.genome.jp/kegg-bin/show_pathway?hsa00280/hsa:3712%09red/hsa:197322%09red/hsa:34%09red/hsa:3032%09red/hsa:3033%09red/hsa:3030%09red/hsa:594%09red/hsa:11112%09red/hsa:5095%09red/hsa:84693%09red/hsa:10449%09red/hsa:1892%09red/hsa:35%09red/hsa:64902%09red/hsa:1738%09red/hsa:3158%09red
Biosynthesis of amino acids	KEGG PATHWAY	hsa01230	19	75	1.30835e-09	7.51557e-08	-7.12404	26227|2597|1431|5223|230|3421|3420|7167|5315|50|3417|5214|22934|226|162417|3419|2806|3418|2805	http://www.genome.jp/kegg-bin/show_pathway?hsa01230/hsa:22934%09red/hsa:1431%09red/hsa:2806%09red/hsa:226%09red/hsa:3418%09red/hsa:2805%09red/hsa:3421%09red/hsa:3420%09red/hsa:5223%09red/hsa:7167%09red/hsa:230%09red/hsa:2597%09red/hsa:26227%09red/hsa:3417%09red/hsa:5315%09red/hsa:3419%09red/hsa:50%09red/hsa:5214%09red/hsa:162417%09red
Pyruvate metabolism	KEGG PATHWAY	hsa00620	14	39	4.91062e-09	2.62169e-07	-6.58142	5160|1738|5162|9380|3029|2739|1737|4191|3939|98|4190|2271|97|5315	http://www.genome.jp/kegg-bin/show_pathway?hsa00620/hsa:5162%09red/hsa:3029%09red/hsa:2271%09red/hsa:5315%09red/hsa:4190%09red/hsa:4191%09red/hsa:9380%09red/hsa:1738%09red/hsa:1737%09red/hsa:97%09red/hsa:5160%09red/hsa:98%09red/hsa:3939%09red/hsa:2739%09red
Peroxisome	KEGG PATHWAY	hsa04146	18	83	2.83944e-08	1.34223e-06	-5.87217	373156|11001|5264|6648|84769|10005|5828|23417|196743|55825|3417|2181|25824|92960|10455|1384|2053|3418	http://www.genome.jp/kegg-bin/show_pathway?hsa04146/hsa:5264%09red/hsa:10005%09red/hsa:196743%09red/hsa:23417%09red/hsa:2181%09red/hsa:1384%09red/hsa:5828%09red/hsa:84769%09red/hsa:2053%09red/hsa:3418%09red/hsa:25824%09red/hsa:55825%09red/hsa:3417%09red/hsa:10455%09red/hsa:6648%09red/hsa:373156%09red/hsa:11001%09red/hsa:92960%09red
2-Oxocarboxylic acid metabolism	KEGG PATHWAY	hsa01210	10	18	3.15762e-08	1.4474e-06	-5.83941	1431|3421|3420|50|3417|162417|2805|2806|3418|3419	http://www.genome.jp/kegg-bin/show_pathway?hsa01210/hsa:1431%09red/hsa:2806%09red/hsa:2805%09red/hsa:3421%09red/hsa:3420%09red/hsa:50%09red/hsa:3417%09red/hsa:3418%09red/hsa:3419%09red/hsa:162417%09red
PPAR signaling pathway	KEGG PATHWAY	hsa03320	17	76	4.63826e-08	2.07331e-06	-5.68334	1431|3421|3420|50|3417|162417|2805|2806|3418|3419	http://www.genome.jp/kegg-bin/show_pathway?hsa03320/hsa:6258%09red/hsa:10062%09red/hsa:9415%09red/hsa:34%09red/hsa:2181%09red/hsa:1375%09red/hsa:1374%09red/hsa:440503%09red/hsa:7350%09red/hsa:2170%09red/hsa:23205%09red/hsa:51129%09red/hsa:5467%09red/hsa:1376%09red/hsa:2168%09red/hsa:11001%09red/hsa:3158%09red
Propanoate metabolism	KEGG PATHWAY	hsa00640	12	34	7.17886e-08	3.07336e-06	-5.51239	1738|3939|594|84693|3030|5095|35|23417|8801|8802|8803|1892	http://www.genome.jp/kegg-bin/show_pathway?hsa00640/hsa:8802%09red/hsa:8803%09red/hsa:8801%09red/hsa:35%09red/hsa:23417%09red/hsa:3030%09red/hsa:594%09red/hsa:5095%09red/hsa:84693%09red/hsa:1738%09red/hsa:1892%09red/hsa:3939%09red
Glycolysis / Gluconeogenesis	KEGG PATHWAY	hsa00010	15	68	3.31152e-07	1.23178e-05	-4.90947	5160|1738|5162|2597|3939|5223|5214|7167|1737|8789|5315|226|130589|230|221	http://www.genome.jp/kegg-bin/show_pathway?hsa00010/hsa:230%09red/hsa:226%09red/hsa:221%09red/hsa:130589%09red/hsa:5223%09red/hsa:1738%09red/hsa:2597%09red/hsa:5162%09red/hsa:7167%09red/hsa:1737%09red/hsa:8789%09red/hsa:5160%09red/hsa:5315%09red/hsa:5214%09red/hsa:3939%09red
Porphyrin and chlorophyll metabolism	KEGG PATHWAY	hsa00860	12	42	4.82068e-07	1.72254e-05	-4.76383	210|211|1352|2235|54658|1355|7367|9843|2395|644|3163|3145	http://www.genome.jp/kegg-bin/show_pathway?hsa00860/hsa:1355%09red/hsa:1352%09red/hsa:7367%09red/hsa:644%09red/hsa:54658%09red/hsa:211%09red/hsa:3145%09red/hsa:9843%09red/hsa:3163%09red/hsa:210%09red/hsa:2395%09red/hsa:2235%09red
Glutathione metabolism	KEGG PATHWAY	hsa00480	13	56	1.21862e-06	4.12692e-05	-4.38437	4259|373156|79017|2938|4258|2936|2937|2879|119391|3417|3418|4953|2941	http://www.genome.jp/kegg-bin/show_pathway?hsa00480/hsa:2941%09red/hsa:2936%09red/hsa:2937%09red/hsa:119391%09red/hsa:4953%09red/hsa:2879%09red/hsa:79017%09red/hsa:2938%09red/hsa:4259%09red/hsa:4258%09red/hsa:3417%09red/hsa:3418%09red/hsa:373156%09red
Glyoxylate and dicarboxylate metabolism	KEGG PATHWAY	hsa00630	10	30	1.36331e-06	4.58273e-05	-4.33888	1738|9380|1431|2653|84693|5095|4190|50|4191|283871	http://www.genome.jp/kegg-bin/show_pathway?hsa00630/hsa:1431%09red/hsa:2653%09red/hsa:50%09red/hsa:5095%09red/hsa:4190%09red/hsa:84693%09red/hsa:9380%09red/hsa:1738%09red/hsa:283871%09red/hsa:4191%09red
Fatty acid elongation	KEGG PATHWAY	hsa00062	9	27	4.62044e-06	0.000147659	-3.83074	10965|117145|83401|3030|122970|3032|3033|10449|1892	http://www.genome.jp/kegg-bin/show_pathway?hsa00062/hsa:122970%09red/hsa:3032%09red/hsa:3033%09red/hsa:3030%09red/hsa:83401%09red/hsa:1892%09red/hsa:10449%09red/hsa:10965%09red/hsa:117145%09red
Glycine, serine and threonine metabolism	KEGG PATHWAY	hsa00260	10	40	1.18236e-05	0.000346165	-3.46072	1738|4128|9380|55349|211|5223|2653|64902|23464|26227	http://www.genome.jp/kegg-bin/show_pathway?hsa00260/hsa:23464%09red/hsa:5223%09red/hsa:55349%09red/hsa:2653%09red/hsa:26227%09red/hsa:9380%09red/hsa:1738%09red/hsa:211%09red/hsa:4128%09red/hsa:64902%09red
Fatty acid biosynthesis	KEGG PATHWAY	hsa00061	7	18	2.41413e-05	0.00064443	-3.19082	54995|23205|197322|27349|2181|84869|7923	http://www.genome.jp/kegg-bin/show_pathway?hsa00061/hsa:197322%09red/hsa:54995%09red/hsa:23205%09red/hsa:7923%09red/hsa:84869%09red/hsa:2181%09red/hsa:27349%09red
Folate biosynthesis	KEGG PATHWAY	hsa00790	8	26	2.54495e-05	0.000670211	-3.17379	4338|5092|84105|5860|10243|8644|8836|1719	http://www.genome.jp/kegg-bin/show_pathway?hsa00790/hsa:8644%09red/hsa:84105%09red/hsa:8836%09red/hsa:4338%09red/hsa:5092%09red/hsa:10243%09red/hsa:1719%09red/hsa:5860%09red
Butanoate metabolism	KEGG PATHWAY	hsa00650	8	28	3.9731e-05	0.000990655	-3.00408	622|79944|3030|54988|35|3033|3158|1892	http://www.genome.jp/kegg-bin/show_pathway?hsa00650/hsa:35%09red/hsa:3158%09red/hsa:3033%09red/hsa:3030%09red/hsa:79944%09red/hsa:1892%09red/hsa:622%09red/hsa:54988%09red
HIF-1 signaling pathway	KEGG PATHWAY	hsa04066	15	109	5.318e-05	0.00129748	-2.8869	5160|5162|112399|3939|1978|230|5214|2597|7018|7037|226|4846|6921|54583|5163	http://www.genome.jp/kegg-bin/show_pathway?hsa04066/hsa:1978%09red/hsa:230%09red/hsa:226%09red/hsa:54583%09red/hsa:112399%09red/hsa:3939%09red/hsa:7018%09red/hsa:2597%09red/hsa:5214%09red/hsa:7037%09red/hsa:5162%09red/hsa:5163%09red/hsa:5160%09red/hsa:4846%09red/hsa:6921%09red
Cysteine and methionine metabolism	KEGG PATHWAY	hsa00270	10	49	5.35665e-05	0.00129992	-2.88608	3939|2937|4190|4191|262|23382|64902|2806|26227|2805	http://www.genome.jp/kegg-bin/show_pathway?hsa00270/hsa:2805%09red/hsa:2806%09red/hsa:2937%09red/hsa:23382%09red/hsa:262%09red/hsa:4190%09red/hsa:4191%09red/hsa:26227%09red/hsa:3939%09red/hsa:64902%09red
Insulin resistance	KEGG PATHWAY	hsa04931	14	108	0.000164903	0.00344851	-2.46237	2998|10062|11001|79660|10891|5834|5563|183|1375|9882|133522|5507|4846|1374	http://www.genome.jp/kegg-bin/show_pathway?hsa04931/hsa:133522%09red/hsa:10062%09red/hsa:183%09red/hsa:5834%09red/hsa:4846%09red/hsa:1375%09red/hsa:5507%09red/hsa:10891%09red/hsa:5563%09red/hsa:9882%09red/hsa:1374%09red/hsa:79660%09red/hsa:11001%09red/hsa:2998%09red
Arginine and proline metabolism	KEGG PATHWAY	hsa00330	9	50	0.000288623	0.00545737	-2.26302	4128|1159|1152|262|4953|1160|4846|2806|2805	http://www.genome.jp/kegg-bin/show_pathway?hsa00330/hsa:2805%09red/hsa:2806%09red/hsa:1152%09red/hsa:4953%09red/hsa:1159%09red/hsa:1160%09red/hsa:262%09red/hsa:4846%09red/hsa:4128%09red
Purine metabolism	KEGG PATHWAY	hsa00230	15	130	0.000309961	0.00576476	-2.23922	654364|318|205|204|5148|102157402|159|4830|2272|2987|5143|5315|50808|374659|122481	http://www.genome.jp/kegg-bin/show_pathway?hsa00230/hsa:2272%09red/hsa:2987%09red/hsa:374659%09red/hsa:159%09red/hsa:5143%09red/hsa:4830%09red/hsa:5148%09red/hsa:318%09red/hsa:50808%09red/hsa:102157402%09red/hsa:654364%09red/hsa:5315%09red/hsa:122481%09red/hsa:205%09red/hsa:204%09red
Ferroptosis	KEGG PATHWAY	hsa04216	8	40	0.000335114	0.00608299	-2.21588	2937|2879|84557|2181|7417|7018|7037|7419	http://www.genome.jp/kegg-bin/show_pathway?hsa04216/hsa:2937%09red/hsa:2879%09red/hsa:84557%09red/hsa:7018%09red/hsa:7419%09red/hsa:7037%09red/hsa:7417%09red/hsa:2181%09red
Glucagon signaling pathway	KEGG PATHWAY	hsa04922	13	106	0.000451599	0.00797415	-2.09832	5160|2998|5834|3939|5223|10891|5162|5315|5563|8789|1375|1374|5214	http://www.genome.jp/kegg-bin/show_pathway?hsa04922/hsa:5834%09red/hsa:5223%09red/hsa:1374%09red/hsa:3939%09red/hsa:2998%09red/hsa:5162%09red/hsa:10891%09red/hsa:5563%09red/hsa:5315%09red/hsa:8789%09red/hsa:5160%09red/hsa:5214%09red/hsa:1375%09red
Drug metabolism - other enzymes	KEGG PATHWAY	hsa00983	11	79	0.000467797	0.00816486	-2.08805	4259|4258|2938|4830|1854|54658|119391|7367|654364|51727|2941	http://www.genome.jp/kegg-bin/show_pathway?hsa00983/hsa:2941%09red/hsa:54658%09red/hsa:119391%09red/hsa:7367%09red/hsa:4830%09red/hsa:2938%09red/hsa:1854%09red/hsa:4259%09red/hsa:4258%09red/hsa:654364%09red/hsa:51727%09red
Central carbon metabolism in cancer	KEGG PATHWAY	hsa05230	10	69	0.000632633	0.0105937	-1.97495	5160|5162|5163|3939|5223|5315|3417|5214|9123|9997	http://www.genome.jp/kegg-bin/show_pathway?hsa05230/hsa:9123%09red/hsa:5223%09red/hsa:5162%09red/hsa:5214%09red/hsa:3417%09red/hsa:5315%09red/hsa:5163%09red/hsa:5160%09red/hsa:3939%09red/hsa:9997%09red
Drug metabolism - cytochrome P450	KEGG PATHWAY	hsa00982	10	72	0.000850782	0.0132221	-1.8787	4259|373156|4128|2938|4258|54658|119391|7367|221|2941	http://www.genome.jp/kegg-bin/show_pathway?hsa00982/hsa:2941%09red/hsa:119391%09red/hsa:7367%09red/hsa:54658%09red/hsa:2938%09red/hsa:4259%09red/hsa:4258%09red/hsa:221%09red/hsa:373156%09red/hsa:4128%09red
Tyrosine metabolism	KEGG PATHWAY	hsa00350	7	36	0.000908201	0.0139237	-1.85625	4282|4128|2954|2805|2806|221|81889	http://www.genome.jp/kegg-bin/show_pathway?hsa00350/hsa:2805%09red/hsa:2806%09red/hsa:221%09red/hsa:81889%09red/hsa:2954%09red/hsa:4128%09red/hsa:4282%09red
Phenylalanine metabolism	KEGG PATHWAY	hsa00360	5	17	0.00104473	0.0153137	-1.81492	4282|4128|2806|221|2805	http://www.genome.jp/kegg-bin/show_pathway?hsa00360/hsa:2805%09red/hsa:2806%09red/hsa:221%09red/hsa:4128%09red/hsa:4282%09red
AMPK signaling pathway	KEGG PATHWAY	hsa04152	13	120	0.00128903	0.0183044	-1.73744	2998|84335|55012|1978|10891|5522|148|5563|23417|1375|1374|8789|5214	http://www.genome.jp/kegg-bin/show_pathway?hsa04152/hsa:5522%09red/hsa:1978%09red/hsa:8789%09red/hsa:23417%09red/hsa:1375%09red/hsa:1374%09red/hsa:148%09red/hsa:55012%09red/hsa:5563%09red/hsa:5214%09red/hsa:10891%09red/hsa:84335%09red/hsa:2998%09red
Fat digestion and absorption	KEGG PATHWAY	hsa04975	7	41	0.00176954	0.0240424	-1.61902	80168|2168|8694|81579|2806|84649|26279	http://www.genome.jp/kegg-bin/show_pathway?hsa04975/hsa:2806%09red/hsa:84649%09red/hsa:81579%09red/hsa:26279%09red/hsa:8694%09red/hsa:80168%09red/hsa:2168%09red
Ubiquinone and other terpenoid-quinone biosynthesis	KEGG PATHWAY	hsa00130	4	11	0.00179894	0.0242243	-1.61575	51805|51004|10229|1728	http://www.genome.jp/kegg-bin/show_pathway?hsa00130/hsa:1728%09red/hsa:51805%09red/hsa:51004%09red/hsa:10229%09red
Pentose phosphate pathway	KEGG PATHWAY	hsa00030	6	30	0.00185456	0.0248259	-1.60509	5214|8789|22934|226|230|64080	http://www.genome.jp/kegg-bin/show_pathway?hsa00030/hsa:230%09red/hsa:226%09red/hsa:8789%09red/hsa:64080%09red/hsa:22934%09red/hsa:5214%09red
Retinol metabolism	KEGG PATHWAY	hsa00830	9	67	0.00187597	0.0250387	-1.60139	8608|5959|145226|54658|7367|54884|1592|8694|195814	http://www.genome.jp/kegg-bin/show_pathway?hsa00830/hsa:7367%09red/hsa:195814%09red/hsa:54884%09red/hsa:54658%09red/hsa:145226%09red/hsa:8694%09red/hsa:8608%09red/hsa:5959%09red/hsa:1592%09red
Tryptophan metabolism	KEGG PATHWAY	hsa00380	7	42	0.00199985	0.0261536	-1.58247	1738|4128|2639|3030|3033|1892|1743	http://www.genome.jp/kegg-bin/show_pathway?hsa00380/hsa:1743%09red/hsa:3033%09red/hsa:3030%09red/hsa:2639%09red/hsa:1738%09red/hsa:1892%09red/hsa:4128%09red
RNA polymerase	KEGG PATHWAY	hsa03020	6	31	0.00214547	0.0275263	-1.56025	5440|5435|5441|5439|171568|51082	http://www.genome.jp/kegg-bin/show_pathway?hsa03020/hsa:51082%09red/hsa:5439%09red/hsa:171568%09red/hsa:5435%09red/hsa:5441%09red/hsa:5440%09red
Fructose and mannose metabolism	KEGG PATHWAY	hsa00051	6	33	0.00282892	0.0339707	-1.4689	7167|8789|226|230|4351|5214	http://www.genome.jp/kegg-bin/show_pathway?hsa00051/hsa:230%09red/hsa:226%09red/hsa:8789%09red/hsa:5214%09red/hsa:7167%09red/hsa:4351%09red
Viral carcinogenesis	KEGG PATHWAY	hsa05203	17	201	0.00307966	0.0361124	-1.44234	3665|9261|7419|79885|1232|9134|898|440689|3017|5315|9093|55697|578|3065|8341|1017|28973	http://www.genome.jp/kegg-bin/show_pathway?hsa05203/hsa:1232%09red/hsa:9261%09red/hsa:3665%09red/hsa:440689%09red/hsa:9093%09red/hsa:79885%09red/hsa:8341%09red/hsa:578%09red/hsa:898%09red/hsa:9134%09red/hsa:3017%09red/hsa:3065%09red/hsa:7419%09red/hsa:5315%09red/hsa:28973%09red/hsa:55697%09red/hsa:1017%09red
cGMP-PKG signaling pathway	KEGG PATHWAY	hsa04022	15	167	0.00312852	0.0365908	-1.43663	5593|7419|155|5350|4880|148|477|7416|7417|10105|9569|4846|4638|481|291	http://www.genome.jp/kegg-bin/show_pathway?hsa04022/hsa:5350%09red/hsa:9569%09red/hsa:5593%09red/hsa:477%09red/hsa:4638%09red/hsa:155%09red/hsa:291%09red/hsa:481%09red/hsa:7419%09red/hsa:4880%09red/hsa:148%09red/hsa:7416%09red/hsa:7417%09red/hsa:4846%09red/hsa:10105%09red
Platinum drug resistance	KEGG PATHWAY	hsa01524	9	73	0.00317424	0.0370301	-1.43145	4259|4258|578|2938|598|54205|119391|540|2941	http://www.genome.jp/kegg-bin/show_pathway?hsa01524/hsa:2941%09red/hsa:119391%09red/hsa:598%09red/hsa:54205%09red/hsa:2938%09red/hsa:578%09red/hsa:4259%09red/hsa:4258%09red/hsa:540%09red
Renin-angiotensin system	KEGG PATHWAY	hsa04614	5	23	0.00324768	0.0373114	-1.42816	4311|4142|5550|5972|183	http://www.genome.jp/kegg-bin/show_pathway?hsa04614/hsa:4142%09red/hsa:183%09red/hsa:5550%09red/hsa:5972%09red/hsa:4311%09red
Proximal tubule bicarbonate reclamation	KEGG PATHWAY	hsa04964	5	23	0.00324768	0.0373114	-1.42816	760|8671|481|4190|477	http://www.genome.jp/kegg-bin/show_pathway?hsa04964/hsa:8671%09red/hsa:481%09red/hsa:477%09red/hsa:4190%09red/hsa:760%09red
Protein export	KEGG PATHWAY	hsa03060	5	23	0.00324768	0.0373114	-1.42816	5018|6729|6726|28972|196294	http://www.genome.jp/kegg-bin/show_pathway?hsa03060/hsa:6726%09red/hsa:196294%09red/hsa:28972%09red/hsa:6729%09red/hsa:5018%09red
mTOR signaling pathway	KEGG PATHWAY	hsa04150	14	153	0.00362653	0.0397517	-1.40064	84335|220441|9296|8649|51384|58528|1978|5563|28956|7481|10542|9550|7976|55004	http://www.genome.jp/kegg-bin/show_pathway?hsa04150/hsa:1978%09red/hsa:8649%09red/hsa:9296%09red/hsa:7976%09red/hsa:55004%09red/hsa:220441%09red/hsa:5563%09red/hsa:7481%09red/hsa:9550%09red/hsa:58528%09red/hsa:28956%09red/hsa:84335%09red/hsa:10542%09red/hsa:51384%09red
Metabolism of xenobiotics by cytochrome P450	KEGG PATHWAY	hsa00980	9	76	0.00404571	0.0429963	-1.36657	4259|373156|2938|4258|54658|119391|7367|221|2941	http://www.genome.jp/kegg-bin/show_pathway?hsa00980/hsa:2941%09red/hsa:119391%09red/hsa:7367%09red/hsa:54658%09red/hsa:2938%09red/hsa:4259%09red/hsa:4258%09red/hsa:221%09red/hsa:373156%09red
DNA replication	KEGG PATHWAY	hsa03030	6	36	0.00414307	0.0435215	-1.3613	6119|79621|5427|5984|5982|54107	http://www.genome.jp/kegg-bin/show_pathway?hsa03030/hsa:54107%09red/hsa:5427%09red/hsa:79621%09red/hsa:5982%09red/hsa:5984%09red/hsa:6119%09red
Small cell lung cancer	KEGG PATHWAY	hsa05222	10	93	0.00470505	0.0486367	-1.31304	578|9134|898|598|54205|1288|9618|2272|6258|1017	http://www.genome.jp/kegg-bin/show_pathway?hsa05222/hsa:6258%09red/hsa:598%09red/hsa:9618%09red/hsa:54205%09red/hsa:578%09red/hsa:898%09red/hsa:1288%09red/hsa:9134%09red/hsa:2272%09red/hsa:1017%09red
Synaptic vesicle cycle	KEGG PATHWAY	hsa04721	9	78	0.00472339	0.0487153	-1.31233	9296|8992|4905|533|5864|9550|155066|23025|6539	http://www.genome.jp/kegg-bin/show_pathway?hsa04721/hsa:8992%09red/hsa:155066%09red/hsa:9296%09red/hsa:23025%09red/hsa:4905%09red/hsa:533%09red/hsa:9550%09red/hsa:5864%09red/hsa:6539%09red
Calcium signaling pathway	KEGG PATHWAY	hsa04020	16	193	0.00478937	0.0489323	-1.3104	7419|155|135|5350|2774|148|5026|8911|7416|7417|5733|10105|4846|4638|90550|291	http://www.genome.jp/kegg-bin/show_pathway?hsa04020/hsa:5350%09red/hsa:148%09red/hsa:2774%09red/hsa:291%09red/hsa:155%09red/hsa:5026%09red/hsa:5733%09red/hsa:4638%09red/hsa:7419%09red/hsa:90550%09red/hsa:8911%09red/hsa:7416%09red/hsa:7417%09red/hsa:4846%09red/hsa:10105%09red/hsa:135%09red
Cluster2
Term	Database	ID	Input number	Background number	P-Value	Corrected P-Value	log10(Corrected P-Value)	Input	Hyperlink
MAPK signaling pathway	KEGG PATHWAY	hsa04010	54	295	1.22636e-15	4.40753e-13	-12.3558	9344|774|5155|5154|8986|6722|5881|8681|5600|4137|5609|3303|4616|2323|23162|5582|1969|1850|5608|7424|10912|1399|8717|2246|6300|2872|9064|11184|9254|5923|2260|5778|5228|3265|5536|4609|23542|3727|4791|1647|1435|5598|4296|1649|4803|1844|1942|5871|7423|9020|6237|5970|7186|3305	http://www.genome.jp/kegg-bin/show_pathway?hsa04010/hsa:5582%09red/hsa:9064%09red/hsa:11184%09red/hsa:3727%09red/hsa:9254%09red/hsa:4803%09red/hsa:2323%09red/hsa:8717%09red/hsa:6722%09red/hsa:4137%09red/hsa:5536%09red/hsa:8986%09red/hsa:23542%09red/hsa:6237%09red/hsa:5881%09red/hsa:4616%09red/hsa:1850%09red/hsa:5600%09red/hsa:6300%09red/hsa:7186%09red/hsa:9344%09red/hsa:5608%09red/hsa:5155%09red/…
Metabolic pathways	KEGG PATHWAY	hsa01100	138	1433	1.4867e-14	4.2183e-12	-11.3749	254531|130|5096|259307|132158|2524|1543|3795|7841|5625|6470|113026|5372|8659|762|6484|57452|1312|138050|56623|55627|127|81888|1555|8877|55224|8705|8704|53947|23646|4524|79888|9091|314|8681|5498|275|112|8527|2821|8525|790|5091|80201|8733|127281|2766|50940|197258|56901|57026|197257|65263|4056|32|30|26301|50614|645|27090|131669|435|8818|84892|2593|9536|10555|11343|5137|1607|56953|3162|53630|3292|435…	http://www.genome.jp/kegg-bin/show_pathway?hsa01100/hsa:314%09red/hsa:53947%09red/hsa:645%09red/hsa:2539%09red/hsa:56953%09red/hsa:8659%09red/hsa:79087%09red/hsa:5096%09red/hsa:5625%09red/hsa:8818%09red/hsa:84245%09red/hsa:10249%09red/hsa:3795%09red/hsa:94005%09red/hsa:127%09red/hsa:112817%09red/hsa:4832%09red/hsa:9091%09red/hsa:4837%09red/hsa:93100%09red/hsa:284004%09red/hsa:2524%09red/hsa:79094…
Pathways in cancer	KEGG PATHWAY	hsa05200	65	530	2.68404e-11	5.16774e-09	-8.2867	5154|2260|572|112|5155|112398|1855|3320|5881|111|6256|3265|23401|8325|894|3563|3162|10023|51561|4616|2323|4040|5228|2788|7424|10912|1399|5914|810|2246|816|3601|11186|10587|1613|581|8772|54567|1647|3918|26508|27113|7849|7480|8312|4609|5582|4791|1284|7704|1026|1282|6257|840|8643|7188|10018|7423|3728|4855|5970|6198|7185|7186|28514	http://www.genome.jp/kegg-bin/show_pathway?hsa05200/hsa:3601%09red/hsa:3918%09red/hsa:8772%09red/hsa:3728%09red/hsa:572%09red/hsa:11186%09red/hsa:3563%09red/hsa:5155%09red/hsa:27113%09red/hsa:4040%09red/hsa:8643%09red/hsa:2323%09red/hsa:54567%09red/hsa:28514%09red/hsa:8312%09red/hsa:23401%09red/hsa:5154%09red/hsa:51561%09red/hsa:5582%09red/hsa:10018%09red/hsa:1399%09red/hsa:1613%09red/hsa:112398%…
TNF signaling pathway	KEGG PATHWAY	hsa04668	22	112	1.09712e-07	1.01975e-05	-4.99151	602|8986|5600|5609|5608|1051|6347|4049|7424|8717|6300|8772|3726|9020|1435|840|7188|64127|5970|7185|7186|3659	http://www.genome.jp/kegg-bin/show_pathway?hsa04668/hsa:8772%09red/hsa:3726%09red/hsa:64127%09red/hsa:840%09red/hsa:4049%09red/hsa:602%09red/hsa:8986%09red/hsa:1051%09red/hsa:6347%09red/hsa:7188%09red/hsa:3659%09red/hsa:5600%09red/hsa:6300%09red/hsa:7186%09red/hsa:5609%09red/hsa:7185%09red/hsa:7424%09red/hsa:5970%09red/hsa:1435%09red/hsa:8717%09red/hsa:5608%09red/hsa:9020%09red
Ras signaling pathway	KEGG PATHWAY	hsa04014	31	232	7.86357e-07	5.8072e-05	-4.23603	2902|10298|572|11145|5155|5154|27040|8681|2323|4803|5582|1969|1942|2788|3363|25759|5923|810|2246|5863|11186|5228|3265|2260|22821|1435|5881|7424|7423|6237|5970	http://www.genome.jp/kegg-bin/show_pathway?hsa04014/hsa:10298%09red/hsa:5582%09red/hsa:572%09red/hsa:11186%09red/hsa:4803%09red/hsa:5154%09red/hsa:2323%09red/hsa:5863%09red/hsa:2902%09red/hsa:5923%09red/hsa:6237%09red/hsa:5881%09red/hsa:5155%09red/hsa:2788%09red/hsa:27040%09red/hsa:7424%09red/hsa:8681%09red/hsa:7423%09red/hsa:5228%09red/hsa:1435%09red/hsa:25759%09red/hsa:2246%09red/hsa:810%09red/…
Neuroactive ligand-receptor interaction	KEGG PATHWAY	hsa04080	39	338	9.54482e-07	6.86082e-05	-4.16362	1128|150|2901|2905|9127|153|133|117|134|116444|3363|6343|6344|2563|1145|2564|2566|3973|51083|187|4987|4985|146|147|100996758|5021|3952|10316|6915|2837|23620|286530|7068|5443|2894|11255|2893|1241|2902	http://www.genome.jp/kegg-bin/show_pathway?hsa04080/hsa:3952%09red/hsa:23620%09red/hsa:133%09red/hsa:5021%09red/hsa:153%09red/hsa:150%09red/hsa:2905%09red/hsa:6915%09red/hsa:2901%09red/hsa:2902%09red/hsa:51083%09red/hsa:116444%09red/hsa:147%09red/hsa:6344%09red/hsa:6343%09red/hsa:117%09red/hsa:9127%09red/hsa:2566%09red/hsa:2564%09red/hsa:2563%09red/hsa:3973%09red/hsa:146%09red/hsa:2894%09red/hsa:…
PI3K-Akt signaling pathway	KEGG PATHWAY	hsa04151	40	354	1.12286e-06	7.8615e-05	-4.10449	1128|146850|572|5155|5154|3320|5523|9180|2323|4803|1969|200186|1942|2788|7249|7424|1440|2246|1297|8515|894|3563|3918|5228|3265|4609|2260|1284|1026|1280|1282|28227|1435|7060|10018|7423|1101|5970|6198|6256	http://www.genome.jp/kegg-bin/show_pathway?hsa04151/hsa:3918%09red/hsa:2260%09red/hsa:572%09red/hsa:1282%09red/hsa:894%09red/hsa:28227%09red/hsa:5154%09red/hsa:5523%09red/hsa:9180%09red/hsa:1440%09red/hsa:1297%09red/hsa:7249%09red/hsa:6256%09red/hsa:200186%09red/hsa:8515%09red/hsa:146850%09red/hsa:2788%09red/hsa:6198%09red/hsa:5228%09red/hsa:10018%09red/hsa:4803%09red/hsa:7424%09red/hsa:1128%09re…
Breast cancer	KEGG PATHWAY	hsa05224	23	147	1.95285e-06	0.000125331	-3.90194	23401|8325|10023|4616|4040|1855|25759|10912|2246|581|54567|26508|3265|7480|8312|4609|4791|1647|1026|2260|4855|6198|28514	http://www.genome.jp/kegg-bin/show_pathway?hsa05224/hsa:4040%09red/hsa:54567%09red/hsa:28514%09red/hsa:8312%09red/hsa:23401%09red/hsa:1855%09red/hsa:4616%09red/hsa:4855%09red/hsa:6198%09red/hsa:581%09red/hsa:4791%09red/hsa:10912%09red/hsa:8325%09red/hsa:1647%09red/hsa:1026%09red/hsa:26508%09red/hsa:25759%09red/hsa:2246%09red/hsa:2260%09red/hsa:3265%09red/hsa:7480%09red/hsa:4609%09red/hsa:10023%09…
Focal adhesion	KEGG PATHWAY	hsa04510	27	199	3.04804e-06	0.000178608	-3.7481	10298|572|5155|5154|5881|7791|87|5582|5829|25759|1399|5923|1297|8515|894|54776|3918|3265|1284|5228|1280|1282|4660|7060|7424|7423|1101	http://www.genome.jp/kegg-bin/show_pathway?hsa04510/hsa:3918%09red/hsa:10298%09red/hsa:5582%09red/hsa:572%09red/hsa:5155%09red/hsa:54776%09red/hsa:7791%09red/hsa:1297%09red/hsa:5923%09red/hsa:1399%09red/hsa:5829%09red/hsa:5881%09red/hsa:87%09red/hsa:8515%09red/hsa:894%09red/hsa:5154%09red/hsa:7424%09red/hsa:7423%09red/hsa:1282%09red/hsa:5228%09red/hsa:4660%09red/hsa:1284%09red/hsa:1101%09red/hsa:…
Apoptosis	KEGG PATHWAY	hsa04210	21	136	6.42926e-06	0.000336506	-3.47301	55367|1647|27113|581|8772|572|840|1649|9020|4803|1509|10018|3265|1521|8717|10912|3563|5970|7185|7186|4616	http://www.genome.jp/kegg-bin/show_pathway?hsa04210/hsa:1647%09red/hsa:8772%09red/hsa:3563%09red/hsa:840%09red/hsa:572%09red/hsa:1509%09red/hsa:8717%09red/hsa:581%09red/hsa:1649%09red/hsa:10018%09red/hsa:4803%09red/hsa:27113%09red/hsa:4616%09red/hsa:5970%09red/hsa:3265%09red/hsa:10912%09red/hsa:7185%09red/hsa:7186%09red/hsa:1521%09red/hsa:9020%09red/hsa:55367%09red
Rap1 signaling pathway	KEGG PATHWAY	hsa04015	27	210	7.45216e-06	0.000375464	-3.42543	6494|2902|5155|5154|50855|27040|111|9855|112|5608|4803|5582|1969|1942|1399|810|2246|6300|5228|3265|2260|1435|5881|7424|7423|6237|5600	http://www.genome.jp/kegg-bin/show_pathway?hsa04015/hsa:5582%09red/hsa:1399%09red/hsa:4803%09red/hsa:50855%09red/hsa:2902%09red/hsa:6237%09red/hsa:111%09red/hsa:5881%09red/hsa:5600%09red/hsa:6300%09red/hsa:5608%09red/hsa:5155%09red/hsa:5154%09red/hsa:27040%09red/hsa:7424%09red/hsa:7423%09red/hsa:6494%09red/hsa:5228%09red/hsa:9855%09red/hsa:1435%09red/hsa:2246%09red/hsa:810%09red/hsa:112%09red/hsa…
Transcriptional misregulation in cancer	KEGG PATHWAY	hsa05202	25	186	8.05996e-06	0.000398635	-3.39942	171558|7849|84444|26471|4616|1051|4066|2078|10912|894|581|1647|5154|3728|4609|8356|7704|1026|8938|1649|6256|5914|5970|6257|7185	http://www.genome.jp/kegg-bin/show_pathway?hsa05202/hsa:7849%09red/hsa:3728%09red/hsa:8356%09red/hsa:4066%09red/hsa:6256%09red/hsa:6257%09red/hsa:1051%09red/hsa:4616%09red/hsa:26471%09red/hsa:7185%09red/hsa:894%09red/hsa:5154%09red/hsa:171558%09red/hsa:2078%09red/hsa:581%09red/hsa:5970%09red/hsa:10912%09red/hsa:84444%09red/hsa:1647%09red/hsa:1026%09red/hsa:5914%09red/hsa:1649%09red/hsa:7704%09red…
Human papillomavirus infection	KEGG PATHWAY	hsa05165	35	330	1.75693e-05	0.00081652	-3.08803	572|23513|50855|5523|3659|8325|57801|5829|5986|1855|7249|8717|1297|8515|894|581|8772|10312|3955|3918|26508|3265|7480|8312|1284|1026|1280|1282|28227|7060|54626|1101|4855|5970|6198	http://www.genome.jp/kegg-bin/show_pathway?hsa05165/hsa:3955%09red/hsa:3918%09red/hsa:8772%09red/hsa:572%09red/hsa:28227%09red/hsa:50855%09red/hsa:54626%09red/hsa:8312%09red/hsa:1297%09red/hsa:5829%09red/hsa:7249%09red/hsa:57801%09red/hsa:1855%09red/hsa:4855%09red/hsa:5986%09red/hsa:3659%09red/hsa:894%09red/hsa:6198%09red/hsa:5523%09red/hsa:581%09red/hsa:5970%09red/hsa:8325%09red/hsa:1282%09red/h…
Human cytomegalovirus infection	KEGG PATHWAY	hsa05163	27	225	2.27399e-05	0.000977168	-3.01003	6891|6890|5881|111|5600|112|5608|5582|6347|5829|2788|7249|1399|8717|810|6300|581|8772|4776|3265|2185|4609|1026|7188|5970|6198|7186	http://www.genome.jp/kegg-bin/show_pathway?hsa05163/hsa:8772%09red/hsa:6890%09red/hsa:5582%09red/hsa:6891%09red/hsa:5881%09red/hsa:1399%09red/hsa:4776%09red/hsa:7249%09red/hsa:6347%09red/hsa:7188%09red/hsa:5600%09red/hsa:2185%09red/hsa:6300%09red/hsa:7186%09red/hsa:5608%09red/hsa:2788%09red/hsa:6198%09red/hsa:581%09red/hsa:5970%09red/hsa:1026%09red/hsa:810%09red/hsa:112%09red/hsa:111%09red/hsa:87…
Human immunodeficiency virus 1 infection	KEGG PATHWAY	hsa05170	26	212	2.28387e-05	0.000977168	-3.01003	10298|572|6891|6890|5881|5600|5609|5608|5582|5829|1072|2788|1399|8717|810|6300|1174|581|8772|4776|3265|2185|7188|5970|6198|7186	http://www.genome.jp/kegg-bin/show_pathway?hsa05170/hsa:8772%09red/hsa:6890%09red/hsa:5582%09red/hsa:572%09red/hsa:6891%09red/hsa:10298%09red/hsa:1174%09red/hsa:1399%09red/hsa:4776%09red/hsa:5881%09red/hsa:7188%09red/hsa:5829%09red/hsa:5600%09red/hsa:2185%09red/hsa:6300%09red/hsa:7186%09red/hsa:5609%09red/hsa:5608%09red/hsa:2788%09red/hsa:6198%09red/hsa:581%09red/hsa:5970%09red/hsa:810%09red/hsa:…
Thyroid cancer	KEGG PATHWAY	hsa05216	10	37	3.24416e-05	0.0012955	-2.88756	1647|1026|581|10912|7849|4609|3265|6257|6256|4616	http://www.genome.jp/kegg-bin/show_pathway?hsa05216/hsa:1647%09red/hsa:1026%09red/hsa:3265%09red/hsa:581%09red/hsa:6257%09red/hsa:6256%09red/hsa:4616%09red/hsa:7849%09red/hsa:4609%09red/hsa:10912%09red
Calcium signaling pathway	KEGG PATHWAY	hsa04020	24	193	3.79297e-05	0.00148173	-2.82923	53373|1128|153|2905|9127|5137|5582|113026|3363|3973|810|816|146|774|5021|56848|6915|2185|8536|8877|5260|147|2902|80271	http://www.genome.jp/kegg-bin/show_pathway?hsa04020/hsa:5582%09red/hsa:5021%09red/hsa:3973%09red/hsa:2905%09red/hsa:113026%09red/hsa:2902%09red/hsa:6915%09red/hsa:8877%09red/hsa:2185%09red/hsa:8536%09red/hsa:9127%09red/hsa:5137%09red/hsa:774%09red/hsa:56848%09red/hsa:153%09red/hsa:146%09red/hsa:147%09red/hsa:1128%09red/hsa:53373%09red/hsa:5260%09red/hsa:816%09red/hsa:80271%09red/hsa:810%09red/hsa…
Glycerophospholipid metabolism	KEGG PATHWAY	hsa00564	16	97	3.87718e-05	0.00150373	-2.82283	1609|10400|11145|79143|375775|79888|43|1607|254531|55224|8681|23646|10555|81490|8527|8525	http://www.genome.jp/kegg-bin/show_pathway?hsa00564/hsa:1609%09red/hsa:81490%09red/hsa:55224%09red/hsa:79888%09red/hsa:23646%09red/hsa:1607%09red/hsa:10400%09red/hsa:375775%09red/hsa:8681%09red/hsa:254531%09red/hsa:8525%09red/hsa:79143%09red/hsa:8527%09red/hsa:43%09red/hsa:11145%09red/hsa:10555%09red
Notch signaling pathway	KEGG PATHWAY	hsa04330	11	48	4.87046e-05	0.0017741	-2.75102	2648|9612|171558|5986|1840|54567|1855|3955|9253|28514|4855	http://www.genome.jp/kegg-bin/show_pathway?hsa04330/hsa:3955%09red/hsa:9612%09red/hsa:171558%09red/hsa:2648%09red/hsa:1840%09red/hsa:9253%09red/hsa:1855%09red/hsa:54567%09red/hsa:4855%09red/hsa:28514%09red/hsa:5986%09red
Cytokine-cytokine receptor interaction	KEGG PATHWAY	hsa04060	31	294	5.69636e-05	0.00202033	-2.69458	8744|2657|2829|9180|132014|1271|4803|6347|4049|10913|1440|6363|6366|3601|1237|3604|23495|3952|3623|3625|27242|8718|51561|91|268|94|3563|1435|4050|7066|50615	http://www.genome.jp/kegg-bin/show_pathway?hsa04060/hsa:3601%09red/hsa:3604%09red/hsa:2657%09red/hsa:3952%09red/hsa:3623%09red/hsa:3563%09red/hsa:4803%09red/hsa:3625%09red/hsa:2829%09red/hsa:9180%09red/hsa:1440%09red/hsa:50615%09red/hsa:1271%09red/hsa:4049%09red/hsa:1237%09red/hsa:51561%09red/hsa:6366%09red/hsa:6363%09red/hsa:6347%09red/hsa:8744%09red/hsa:23495%09red/hsa:4050%09red/hsa:268%09red/…
Gastric cancer	KEGG PATHWAY	hsa05226	20	149	6.34398e-05	0.00219233	-2.65909	1647|1026|4040|581|10912|23401|1855|6256|25759|6257|3728|7480|8312|4609|8325|3265|2246|6198|10023|4616	http://www.genome.jp/kegg-bin/show_pathway?hsa05226/hsa:1647%09red/hsa:1026%09red/hsa:3728%09red/hsa:6198%09red/hsa:23401%09red/hsa:25759%09red/hsa:2246%09red/hsa:581%09red/hsa:6257%09red/hsa:6256%09red/hsa:4040%09red/hsa:1855%09red/hsa:4616%09red/hsa:3265%09red/hsa:7480%09red/hsa:4609%09red/hsa:10912%09red/hsa:8312%09red/hsa:8325%09red/hsa:10023%09red
Epstein-Barr virus infection	KEGG PATHWAY	hsa05169	24	201	6.77504e-05	0.00232639	-2.63332	9612|6891|6890|5600|5609|5608|4616|9020|10912|8717|6300|894|581|8772|10018|4609|4791|4793|1647|1026|3119|7188|5970|7186	http://www.genome.jp/kegg-bin/show_pathway?hsa05169/hsa:8772%09red/hsa:6890%09red/hsa:6891%09red/hsa:7188%09red/hsa:4616%09red/hsa:5600%09red/hsa:6300%09red/hsa:7186%09red/hsa:5609%09red/hsa:5608%09red/hsa:894%09red/hsa:9612%09red/hsa:10018%09red/hsa:581%09red/hsa:4793%09red/hsa:5970%09red/hsa:10912%09red/hsa:4791%09red/hsa:1647%09red/hsa:1026%09red/hsa:8717%09red/hsa:3119%09red/hsa:4609%09red/hs…
Small cell lung cancer	KEGG PATHWAY	hsa05222	15	93	8.38268e-05	0.00278957	-2.55446	6256|1284|1647|1026|581|1282|3918|7188|10912|4609|5970|6257|7185|7186|4616	http://www.genome.jp/kegg-bin/show_pathway?hsa05222/hsa:1647%09red/hsa:3918%09red/hsa:1284%09red/hsa:1282%09red/hsa:1026%09red/hsa:581%09red/hsa:6257%09red/hsa:6256%09red/hsa:7188%09red/hsa:4616%09red/hsa:5970%09red/hsa:4609%09red/hsa:10912%09red/hsa:7186%09red/hsa:7185%09red
p53 signaling pathway	KEGG PATHWAY	hsa04115	13	72	9.02469e-05	0.00298479	-2.52509	55367|1647|1026|894|581|51246|575|27113|10912|7249|3732|10572|4616	http://www.genome.jp/kegg-bin/show_pathway?hsa04115/hsa:575%09red/hsa:1026%09red/hsa:894%09red/hsa:3732%09red/hsa:7249%09red/hsa:581%09red/hsa:27113%09red/hsa:4616%09red/hsa:10572%09red/hsa:51246%09red/hsa:10912%09red/hsa:1647%09red/hsa:55367%09red
Neurotrophin signaling pathway	KEGG PATHWAY	hsa04722	17	119	0.000111551	0.00353748	-2.45131	25970|4803|581|572|5600|25759|3265|396|1399|5598|810|10603|5970|5609|6300|816|4793	http://www.genome.jp/kegg-bin/show_pathway?hsa04722/hsa:396%09red/hsa:5598%09red/hsa:572%09red/hsa:816%09red/hsa:25759%09red/hsa:581%09red/hsa:810%09red/hsa:4793%09red/hsa:4803%09red/hsa:1399%09red/hsa:25970%09red/hsa:10603%09red/hsa:5970%09red/hsa:3265%09red/hsa:5600%09red/hsa:6300%09red/hsa:5609%09red
Sphingolipid signaling pathway	KEGG PATHWAY	hsa04071	17	119	0.000111551	0.00353748	-2.45131	1509|5582|8877|581|56848|8717|204219|5881|5523|3265|5600|134|4985|5970|28227|6300|7186	http://www.genome.jp/kegg-bin/show_pathway?hsa04071/hsa:5523%09red/hsa:5582%09red/hsa:204219%09red/hsa:56848%09red/hsa:1509%09red/hsa:4985%09red/hsa:581%09red/hsa:28227%09red/hsa:5881%09red/hsa:8877%09red/hsa:5970%09red/hsa:3265%09red/hsa:5600%09red/hsa:134%09red/hsa:6300%09red/hsa:7186%09red/hsa:8717%09red
Glioma	KEGG PATHWAY	hsa05214	13	75	0.00012972	0.0040191	-2.39587	1647|1026|5582|581|5155|5154|25759|3265|8536|810|10912|816|4616	http://www.genome.jp/kegg-bin/show_pathway?hsa05214/hsa:1647%09red/hsa:1026%09red/hsa:5155%09red/hsa:5154%09red/hsa:5582%09red/hsa:816%09red/hsa:25759%09red/hsa:581%09red/hsa:810%09red/hsa:4616%09red/hsa:3265%09red/hsa:10912%09red/hsa:8536%09red
Endocrine resistance	KEGG PATHWAY	hsa01522	15	98	0.000140965	0.00429859	-2.36667	1026|581|572|1839|54567|1565|25759|111|28514|112|3265|4855|6198|6300|5600	http://www.genome.jp/kegg-bin/show_pathway?hsa01522/hsa:1026%09red/hsa:28514%09red/hsa:1839%09red/hsa:6198%09red/hsa:572%09red/hsa:3265%09red/hsa:25759%09red/hsa:581%09red/hsa:112%09red/hsa:111%09red/hsa:54567%09red/hsa:1565%09red/hsa:4855%09red/hsa:5600%09red/hsa:6300%09red
NF-kappa B signaling pathway	KEGG PATHWAY	hsa04064	15	100	0.0001719	0.00500924	-2.30023	55367|6366|4050|4049|7185|7188|27040|10913|9020|8717|6363|5970|4791|7186|4616	http://www.genome.jp/kegg-bin/show_pathway?hsa04064/hsa:10913%09red/hsa:27040%09red/hsa:6366%09red/hsa:4049%09red/hsa:4616%09red/hsa:6363%09red/hsa:4791%09red/hsa:7188%09red/hsa:5970%09red/hsa:8717%09red/hsa:4050%09red/hsa:55367%09red/hsa:7186%09red/hsa:9020%09red/hsa:7185%09red
Protein processing in endoplasmic reticulum	KEGG PATHWAY	hsa04141	20	165	0.000220329	0.00618641	-2.20856	3303|10525|581|23640|7841|1649|5589|3320|1410|80700|3337|6238|26270|3309|26232|3305|5609|7466|7186|3301	http://www.genome.jp/kegg-bin/show_pathway?hsa04141/hsa:80700%09red/hsa:3337%09red/hsa:5589%09red/hsa:3309%09red/hsa:1410%09red/hsa:6238%09red/hsa:7841%09red/hsa:3305%09red/hsa:3301%09red/hsa:1649%09red/hsa:581%09red/hsa:10525%09red/hsa:3320%09red/hsa:26232%09red/hsa:26270%09red/hsa:23640%09red/hsa:3303%09red/hsa:7186%09red/hsa:5609%09red/hsa:7466%09red
Tuberculosis	KEGG PATHWAY	hsa05152	21	179	0.000233027	0.00635513	-2.19688	7096|1051|1509|3119|8877|581|8772|572|10312|56848|1594|3916|64127|51561|5600|8717|810|5970|6300|816|64170	http://www.genome.jp/kegg-bin/show_pathway?hsa05152/hsa:56848%09red/hsa:8772%09red/hsa:51561%09red/hsa:7096%09red/hsa:572%09red/hsa:816%09red/hsa:64127%09red/hsa:5600%09red/hsa:581%09red/hsa:810%09red/hsa:1051%09red/hsa:64170%09red/hsa:8877%09red/hsa:5970%09red/hsa:8717%09red/hsa:1509%09red/hsa:3119%09red/hsa:6300%09red/hsa:10312%09red/hsa:3916%09red/hsa:1594%09red
VEGF signaling pathway	KEGG PATHWAY	hsa04370	11	59	0.000241313	0.00653729	-2.1846	5582|8877|5829|572|56848|25759|5881|8681|3265|5600|6300	http://www.genome.jp/kegg-bin/show_pathway?hsa04370/hsa:5582%09red/hsa:572%09red/hsa:56848%09red/hsa:5829%09red/hsa:25759%09red/hsa:5881%09red/hsa:8877%09red/hsa:8681%09red/hsa:3265%09red/hsa:5600%09red/hsa:6300%09red
Prolactin signaling pathway	KEGG PATHWAY	hsa04917	12	70	0.000254836	0.00680111	-2.16742	894|1154|1447|25759|3973|2001|3265|3659|8651|5970|6300|5600	http://www.genome.jp/kegg-bin/show_pathway?hsa04917/hsa:1154%09red/hsa:894%09red/hsa:25759%09red/hsa:3973%09red/hsa:8651%09red/hsa:2001%09red/hsa:1447%09red/hsa:3659%09red/hsa:5970%09red/hsa:3265%09red/hsa:5600%09red/hsa:6300%09red
Axon guidance	KEGG PATHWAY	hsa04360	21	181	0.000267093	0.00705834	-2.1513	2046|4776|5361|2242|1020|5365|1942|90249|1072|50855|64101|10509|5881|3265|54910|10501|1969|6237|5998|816|10298	http://www.genome.jp/kegg-bin/show_pathway?hsa04360/hsa:54910%09red/hsa:2242%09red/hsa:10509%09red/hsa:10298%09red/hsa:64101%09red/hsa:1020%09red/hsa:816%09red/hsa:3265%09red/hsa:4776%09red/hsa:5365%09red/hsa:5881%09red/hsa:50855%09red/hsa:6237%09red/hsa:1942%09red/hsa:5998%09red/hsa:2046%09red/hsa:90249%09red/hsa:5361%09red/hsa:1072%09red/hsa:10501%09red/hsa:1969%09red
IL-17 signaling pathway	KEGG PATHWAY	hsa04657	14	93	0.000270567	0.00707384	-2.15034	1051|5970|6347|8772|5598|1440|7188|5600|3320|8717|3727|132014|6300|7186	http://www.genome.jp/kegg-bin/show_pathway?hsa04657/hsa:8772%09red/hsa:5598%09red/hsa:1440%09red/hsa:3727%09red/hsa:3320%09red/hsa:1051%09red/hsa:6347%09red/hsa:7188%09red/hsa:132014%09red/hsa:8717%09red/hsa:5600%09red/hsa:6300%09red/hsa:7186%09red/hsa:5970%09red
Hepatocellular carcinoma	KEGG PATHWAY	hsa05225	20	168	0.000272929	0.00707384	-2.15034	1647|1026|4040|10587|581|572|23401|1855|3162|25759|3265|7480|8312|4609|8325|5582|10912|6198|10023|4616	http://www.genome.jp/kegg-bin/show_pathway?hsa05225/hsa:1647%09red/hsa:1026%09red/hsa:5582%09red/hsa:6198%09red/hsa:572%09red/hsa:3265%09red/hsa:25759%09red/hsa:581%09red/hsa:23401%09red/hsa:4040%09red/hsa:1855%09red/hsa:10587%09red/hsa:4616%09red/hsa:3162%09red/hsa:7480%09red/hsa:4609%09red/hsa:10912%09red/hsa:8312%09red/hsa:8325%09red/hsa:10023%09red
Wnt signaling pathway	KEGG PATHWAY	hsa04310	19	160	0.000394306	0.00906139	-2.04281	5582|6425|4040|23401|166336|85409|4609|1855|29964|4776|5881|7480|8312|64321|8325|894|10023|816|59352	http://www.genome.jp/kegg-bin/show_pathway?hsa04310/hsa:23401%09red/hsa:894%09red/hsa:5582%09red/hsa:29964%09red/hsa:59352%09red/hsa:816%09red/hsa:4776%09red/hsa:85409%09red/hsa:64321%09red/hsa:6425%09red/hsa:5881%09red/hsa:4040%09red/hsa:1855%09red/hsa:7480%09red/hsa:4609%09red/hsa:166336%09red/hsa:8312%09red/hsa:8325%09red/hsa:10023%09red
Colorectal cancer	KEGG PATHWAY	hsa05210	13	86	0.000426567	0.00958175	-2.01856	1647|1026|581|572|5881|27113|3265|8312|4609|10912|10018|6198|4616	http://www.genome.jp/kegg-bin/show_pathway?hsa05210/hsa:1647%09red/hsa:1026%09red/hsa:6198%09red/hsa:572%09red/hsa:581%09red/hsa:10018%09red/hsa:5881%09red/hsa:27113%09red/hsa:4616%09red/hsa:3265%09red/hsa:4609%09red/hsa:10912%09red/hsa:8312%09red
Phospholipase D signaling pathway	KEGG PATHWAY	hsa04072	18	148	0.000428368	0.00958229	-2.01853	1609|146850|8877|56848|5155|5154|1607|25759|8681|111|7249|2185|112|10555|3265|6237|8527|8525	http://www.genome.jp/kegg-bin/show_pathway?hsa04072/hsa:56848%09red/hsa:1609%09red/hsa:5154%09red/hsa:8525%09red/hsa:6237%09red/hsa:7249%09red/hsa:25759%09red/hsa:1607%09red/hsa:146850%09red/hsa:112%09red/hsa:111%09red/hsa:8877%09red/hsa:8681%09red/hsa:3265%09red/hsa:2185%09red/hsa:8527%09red/hsa:5155%09red/hsa:10555%09red
Insulin signaling pathway	KEGG PATHWAY	hsa04910	17	137	0.000496819	0.0106707	-1.97181	2872|5260|572|5575|3101|80201|6517|25759|3265|7249|1399|810|8651|10603|32|6198|3991	http://www.genome.jp/kegg-bin/show_pathway?hsa04910/hsa:3991%09red/hsa:8651%09red/hsa:2872%09red/hsa:5260%09red/hsa:6198%09red/hsa:572%09red/hsa:1399%09red/hsa:5575%09red/hsa:25759%09red/hsa:80201%09red/hsa:6517%09red/hsa:810%09red/hsa:10603%09red/hsa:32%09red/hsa:3265%09red/hsa:7249%09red/hsa:3101%09red
Non-small cell lung cancer	KEGG PATHWAY	hsa05223	11	66	0.000561955	0.0116519	-1.9336	1647|1026|5582|581|572|3265|11186|10912|6257|6256|4616	http://www.genome.jp/kegg-bin/show_pathway?hsa05223/hsa:1647%09red/hsa:1026%09red/hsa:5582%09red/hsa:572%09red/hsa:11186%09red/hsa:581%09red/hsa:6257%09red/hsa:6256%09red/hsa:4616%09red/hsa:3265%09red/hsa:10912%09red
Fluid shear stress and atherosclerosis	KEGG PATHWAY	hsa05418	17	139	0.000576563	0.0118636	-1.92579	5154|2817|6347|5609|5155|5881|6300|3320|10365|1535|5600|5598|810|5970|3162|5608|653361	http://www.genome.jp/kegg-bin/show_pathway?hsa05418/hsa:2817%09red/hsa:5881%09red/hsa:3320%09red/hsa:5154%09red/hsa:10365%09red/hsa:810%09red/hsa:5598%09red/hsa:6347%09red/hsa:5155%09red/hsa:5970%09red/hsa:3162%09red/hsa:5600%09red/hsa:653361%09red/hsa:6300%09red/hsa:1535%09red/hsa:5609%09red/hsa:5608%09red
Osteoclast differentiation	KEGG PATHWAY	hsa04380	16	128	0.000667826	0.0130961	-1.88286	3727|6300|1435|11006|126014|4791|653361|1535|5600|9020|8651|3726|5970|5609|5608|7186	http://www.genome.jp/kegg-bin/show_pathway?hsa04380/hsa:8651%09red/hsa:11006%09red/hsa:1435%09red/hsa:3726%09red/hsa:1535%09red/hsa:5600%09red/hsa:9020%09red/hsa:4791%09red/hsa:126014%09red/hsa:5970%09red/hsa:3727%09red/hsa:653361%09red/hsa:6300%09red/hsa:7186%09red/hsa:5609%09red/hsa:5608%09red
C-type lectin receptor signaling pathway	KEGG PATHWAY	hsa04625	14	104	0.000739927	0.0142255	-1.84693	5600|602|338339|6300|4776|3265|3659|9020|810|6237|5970|4791|51561|64170	http://www.genome.jp/kegg-bin/show_pathway?hsa04625/hsa:51561%09red/hsa:6237%09red/hsa:338339%09red/hsa:4776%09red/hsa:810%09red/hsa:4791%09red/hsa:64170%09red/hsa:3659%09red/hsa:5970%09red/hsa:3265%09red/hsa:5600%09red/hsa:6300%09red/hsa:602%09red/hsa:9020%09red
Carbon metabolism	KEGG PATHWAY	hsa01200	15	117	0.000767941	0.0145774	-1.83632	113675|4524|6888|2875|5723|6470|3101|80201|2539|5096|5211|5091|2821|132158|275	http://www.genome.jp/kegg-bin/show_pathway?hsa01200/hsa:6888%09red/hsa:2539%09red/hsa:5723%09red/hsa:2875%09red/hsa:6470%09red/hsa:132158%09red/hsa:113675%09red/hsa:80201%09red/hsa:5096%09red/hsa:5211%09red/hsa:275%09red/hsa:4524%09red/hsa:5091%09red/hsa:2821%09red/hsa:3101%09red
GnRH signaling pathway	KEGG PATHWAY	hsa04912	13	93	0.000825246	0.0153984	-1.81252	5598|1839|6300|8681|111|5600|2185|112|810|3265|5609|5608|816	http://www.genome.jp/kegg-bin/show_pathway?hsa04912/hsa:1839%09red/hsa:816%09red/hsa:810%09red/hsa:5598%09red/hsa:112%09red/hsa:111%09red/hsa:8681%09red/hsa:3265%09red/hsa:5600%09red/hsa:2185%09red/hsa:6300%09red/hsa:5609%09red/hsa:5608%09red
cAMP signaling pathway	KEGG PATHWAY	hsa04024	22	214	0.000865329	0.0159215	-1.79802	1128|2902|153|2905|572|134|5881|111|112|116444|810|3991|5021|268|478|5443|5348|117|2893|816|6237|5970	http://www.genome.jp/kegg-bin/show_pathway?hsa04024/hsa:5348%09red/hsa:572%09red/hsa:116444%09red/hsa:5021%09red/hsa:153%09red/hsa:2905%09red/hsa:2902%09red/hsa:3991%09red/hsa:6237%09red/hsa:5881%09red/hsa:2893%09red/hsa:1128%09red/hsa:478%09red/hsa:5970%09red/hsa:268%09red/hsa:816%09red/hsa:5443%09red/hsa:810%09red/hsa:112%09red/hsa:111%09red/hsa:117%09red/hsa:134%09red
Parathyroid hormone synthesis, secretion and action	KEGG PATHWAY	hsa04928	14	106	0.000874867	0.0160422	-1.79474	1026|4040|1839|2260|4324|1594|64386|111|112|5582|8521|3727|6257|6256	http://www.genome.jp/kegg-bin/show_pathway?hsa04928/hsa:1026%09red/hsa:1839%09red/hsa:5582%09red/hsa:3727%09red/hsa:111%09red/hsa:6257%09red/hsa:6256%09red/hsa:112%09red/hsa:4040%09red/hsa:4324%09red/hsa:2260%09red/hsa:64386%09red/hsa:8521%09red/hsa:1594%09red
Melanoma	KEGG PATHWAY	hsa05218	11	72	0.00106665	0.0185493	-1.73167	1647|1026|581|572|5155|5154|3265|10912|2246|2260|4616	http://www.genome.jp/kegg-bin/show_pathway?hsa05218/hsa:1647%09red/hsa:1026%09red/hsa:5155%09red/hsa:5154%09red/hsa:572%09red/hsa:2246%09red/hsa:581%09red/hsa:2260%09red/hsa:4616%09red/hsa:3265%09red/hsa:10912%09red
Jak-STAT signaling pathway	KEGG PATHWAY	hsa04630	18	162	0.0011125	0.0189794	-1.72172	3563|3601|1026|894|1154|1271|3952|1440|5155|5154|50615|2670|7066|3265|51561|9180|4609|8651	http://www.genome.jp/kegg-bin/show_pathway?hsa04630/hsa:3601%09red/hsa:1026%09red/hsa:894%09red/hsa:3563%09red/hsa:3265%09red/hsa:3952%09red/hsa:2670%09red/hsa:7066%09red/hsa:8651%09red/hsa:1154%09red/hsa:5154%09red/hsa:51561%09red/hsa:9180%09red/hsa:1440%09red/hsa:50615%09red/hsa:1271%09red/hsa:4609%09red/hsa:5155%09red
Chemokine signaling pathway	KEGG PATHWAY	hsa04062	20	190	0.00111817	0.0190107	-1.721	653361|1237|146850|1399|6347|5829|572|2788|5881|25759|2268|111|2829|2185|112|6363|3265|5970|6366|4793	http://www.genome.jp/kegg-bin/show_pathway?hsa04062/hsa:5881%09red/hsa:146850%09red/hsa:2788%09red/hsa:1237%09red/hsa:572%09red/hsa:1399%09red/hsa:5829%09red/hsa:25759%09red/hsa:4793%09red/hsa:6363%09red/hsa:6347%09red/hsa:112%09red/hsa:111%09red/hsa:2829%09red/hsa:5970%09red/hsa:3265%09red/hsa:2185%09red/hsa:6366%09red/hsa:653361%09red/hsa:2268%09red
Nicotine addiction	KEGG PATHWAY	hsa05033	8	40	0.00112456	0.0190107	-1.721	774|2905|2902|2563|2564|2893|2566|116444	http://www.genome.jp/kegg-bin/show_pathway?hsa05033/hsa:2566%09red/hsa:2564%09red/hsa:2563%09red/hsa:774%09red/hsa:116444%09red/hsa:2893%09red/hsa:2905%09red/hsa:2902%09red
ErbB signaling pathway	KEGG PATHWAY	hsa04012	12	85	0.0011945	0.0199366	-1.70035	5609|1026|5582|10298|572|1839|25759|3265|1399|4609|6198|816	http://www.genome.jp/kegg-bin/show_pathway?hsa04012/hsa:1026%09red/hsa:10298%09red/hsa:1839%09red/hsa:6198%09red/hsa:572%09red/hsa:816%09red/hsa:25759%09red/hsa:1399%09red/hsa:5582%09red/hsa:3265%09red/hsa:4609%09red/hsa:5609%09red
Lysosome	KEGG PATHWAY	hsa04142	15	123	0.00121423	0.020018	-1.69858	1212|138050|6556|1174|51172|3916|10312|3373|3425|2588|410|1521|22901|1509|8120	http://www.genome.jp/kegg-bin/show_pathway?hsa04142/hsa:2588%09red/hsa:1174%09red/hsa:1521%09red/hsa:1509%09red/hsa:3373%09red/hsa:22901%09red/hsa:3425%09red/hsa:1212%09red/hsa:138050%09red/hsa:51172%09red/hsa:6556%09red/hsa:8120%09red/hsa:3916%09red/hsa:10312%09red/hsa:410%09red
Amyotrophic lateral sclerosis (ALS)	KEGG PATHWAY	hsa05014	9	51	0.0012278	0.0200577	-1.69772	2902|2876|2905|581|572|6300|10452|5600|5608	http://www.genome.jp/kegg-bin/show_pathway?hsa05014/hsa:572%09red/hsa:2902%09red/hsa:2876%09red/hsa:581%09red/hsa:10452%09red/hsa:5600%09red/hsa:2905%09red/hsa:6300%09red/hsa:5608%09red
Basal cell carcinoma	KEGG PATHWAY	hsa05217	10	63	0.00137406	0.0214895	-1.66777	1647|1026|581|1855|10912|7480|8312|8325|8643|4616	http://www.genome.jp/kegg-bin/show_pathway?hsa05217/hsa:1647%09red/hsa:1026%09red/hsa:8643%09red/hsa:581%09red/hsa:1855%09red/hsa:4616%09red/hsa:7480%09red/hsa:10912%09red/hsa:8312%09red/hsa:8325%09red
Arachidonic acid metabolism	KEGG PATHWAY	hsa00590	10	63	0.00137406	0.0214895	-1.66777	127281|11145|1555|2876|4056|9536|8681|5730|2687|239	http://www.genome.jp/kegg-bin/show_pathway?hsa00590/hsa:2687%09red/hsa:2876%09red/hsa:239%09red/hsa:4056%09red/hsa:8681%09red/hsa:9536%09red/hsa:1555%09red/hsa:5730%09red/hsa:11145%09red/hsa:127281%09red
Choline metabolism in cancer	KEGG PATHWAY	hsa05231	13	99	0.00138092	0.0215107	-1.66735	1609|6583|5582|8527|5155|5154|1607|5881|8681|3265|7249|6198|8525	http://www.genome.jp/kegg-bin/show_pathway?hsa05231/hsa:1609%09red/hsa:5154%09red/hsa:6198%09red/hsa:5582%09red/hsa:7249%09red/hsa:1607%09red/hsa:5155%09red/hsa:5881%09red/hsa:8681%09red/hsa:3265%09red/hsa:8525%09red/hsa:8527%09red/hsa:6583%09red
Oxytocin signaling pathway	KEGG PATHWAY	hsa04921	17	153	0.00150631	0.0229394	-1.63942	1026|146850|5021|4660|9254|54776|5598|5582|4776|8681|111|8536|3265|112|810|4637|816	http://www.genome.jp/kegg-bin/show_pathway?hsa04921/hsa:5021%09red/hsa:1026%09red/hsa:146850%09red/hsa:5582%09red/hsa:816%09red/hsa:4776%09red/hsa:9254%09red/hsa:54776%09red/hsa:4637%09red/hsa:5598%09red/hsa:112%09red/hsa:111%09red/hsa:4660%09red/hsa:8681%09red/hsa:3265%09red/hsa:8536%09red/hsa:810%09red
cGMP-PKG signaling pathway	KEGG PATHWAY	hsa04022	18	167	0.0015184	0.0229912	-1.63844	146|150|153|100271849|146850|147|572|27094|112|4776|6722|111|4625|134|810|4985|478|2626	http://www.genome.jp/kegg-bin/show_pathway?hsa04022/hsa:146850%09red/hsa:27094%09red/hsa:572%09red/hsa:146%09red/hsa:147%09red/hsa:153%09red/hsa:100271849%09red/hsa:810%09red/hsa:150%09red/hsa:2626%09red/hsa:112%09red/hsa:111%09red/hsa:4625%09red/hsa:478%09red/hsa:4985%09red/hsa:6722%09red/hsa:134%09red/hsa:4776%09red
Chronic myeloid leukemia	KEGG PATHWAY	hsa05220	11	76	0.00157626	0.0234094	-1.63061	1647|1026|581|572|25759|3265|1399|4609|10912|5970|4616	http://www.genome.jp/kegg-bin/show_pathway?hsa05220/hsa:1647%09red/hsa:1026%09red/hsa:572%09red/hsa:1399%09red/hsa:25759%09red/hsa:581%09red/hsa:5970%09red/hsa:3265%09red/hsa:4609%09red/hsa:10912%09red/hsa:4616%09red
Regulation of lipolysis in adipocytes	KEGG PATHWAY	hsa04923	9	55	0.00195363	0.0271443	-1.56632	11343|153|11145|134|5346|57104|111|112|3991	http://www.genome.jp/kegg-bin/show_pathway?hsa04923/hsa:3991%09red/hsa:5346%09red/hsa:11343%09red/hsa:153%09red/hsa:112%09red/hsa:111%09red/hsa:57104%09red/hsa:134%09red/hsa:11145%09red
Kaposi sarcoma-associated herpesvirus infection	KEGG PATHWAY	hsa05167	19	186	0.00200767	0.0273162	-1.56358	1237|146850|581|8772|8717|5155|2788|6300|4776|1026|3265|7538|4609|810|5970|5609|5608|7186|5600	http://www.genome.jp/kegg-bin/show_pathway?hsa05167/hsa:1026%09red/hsa:8772%09red/hsa:2788%09red/hsa:5155%09red/hsa:1237%09red/hsa:4776%09red/hsa:7538%09red/hsa:581%09red/hsa:810%09red/hsa:146850%09red/hsa:5970%09red/hsa:3265%09red/hsa:5600%09red/hsa:8717%09red/hsa:4609%09red/hsa:6300%09red/hsa:7186%09red/hsa:5609%09red/hsa:5608%09red
Viral carcinogenesis	KEGG PATHWAY	hsa05203	20	201	0.00206271	0.0279398	-1.55378	2648|7188|1026|894|581|7185|572|2934|23513|87|51564|6722|1237|3265|83933|5829|8717|5970|4791|7186	http://www.genome.jp/kegg-bin/show_pathway?hsa05203/hsa:2934%09red/hsa:1026%09red/hsa:894%09red/hsa:2648%09red/hsa:1237%09red/hsa:51564%09red/hsa:572%09red/hsa:23513%09red/hsa:5829%09red/hsa:8717%09red/hsa:581%09red/hsa:4791%09red/hsa:7188%09red/hsa:87%09red/hsa:5970%09red/hsa:3265%09red/hsa:6722%09red/hsa:7186%09red/hsa:83933%09red/hsa:7185%09red
Proteoglycans in cancer	KEGG PATHWAY	hsa05205	20	203	0.0022921	0.0303604	-1.51769	7291|2817|1026|5582|5829|4660|1839|54776|5600|84309|3265|7480|4609|8325|2260|6237|6198|6300|816|3316	http://www.genome.jp/kegg-bin/show_pathway?hsa05205/hsa:2817%09red/hsa:1026%09red/hsa:54776%09red/hsa:1839%09red/hsa:6198%09red/hsa:816%09red/hsa:84309%09red/hsa:5829%09red/hsa:5600%09red/hsa:4660%09red/hsa:7291%09red/hsa:6237%09red/hsa:5582%09red/hsa:2260%09red/hsa:3316%09red/hsa:3265%09red/hsa:7480%09red/hsa:4609%09red/hsa:6300%09red/hsa:8325%09red
Cellular senescence	KEGG PATHWAY	hsa04218	17	160	0.00231946	0.0304981	-1.51573	1647|1026|894|147746|2626|7249|6300|4776|3265|5600|4609|810|10912|6237|5970|5608|4616	http://www.genome.jp/kegg-bin/show_pathway?hsa04218/hsa:1647%09red/hsa:1026%09red/hsa:894%09red/hsa:6300%09red/hsa:6237%09red/hsa:4776%09red/hsa:7249%09red/hsa:4616%09red/hsa:810%09red/hsa:2626%09red/hsa:5970%09red/hsa:3265%09red/hsa:5600%09red/hsa:4609%09red/hsa:10912%09red/hsa:147746%09red/hsa:5608%09red
Thyroid hormone signaling pathway	KEGG PATHWAY	hsa04919	14	119	0.00235481	0.0306234	-1.51395	2648|5582|7068|572|113026|7249|6256|3265|4625|4609|2626|478|6257|4855	http://www.genome.jp/kegg-bin/show_pathway?hsa04919/hsa:2626%09red/hsa:2648%09red/hsa:5582%09red/hsa:572%09red/hsa:7249%09red/hsa:6257%09red/hsa:6256%09red/hsa:4625%09red/hsa:478%09red/hsa:3265%09red/hsa:4855%09red/hsa:4609%09red/hsa:113026%09red/hsa:7068%09red
Adipocytokine signaling pathway	KEGG PATHWAY	hsa04920	10	69	0.00251011	0.0322959	-1.49085	5443|32|8717|6517|3952|5970|6257|6256|7186|4793	http://www.genome.jp/kegg-bin/show_pathway?hsa04920/hsa:32%09red/hsa:3952%09red/hsa:5443%09red/hsa:4793%09red/hsa:6257%09red/hsa:6517%09red/hsa:5970%09red/hsa:6256%09red/hsa:7186%09red/hsa:8717%09red
Endometrial cancer	KEGG PATHWAY	hsa05213	9	58	0.00269538	0.0341902	-1.4661	1647|1026|581|572|3265|8312|4609|10912|4616	http://www.genome.jp/kegg-bin/show_pathway?hsa05213/hsa:1647%09red/hsa:1026%09red/hsa:572%09red/hsa:581%09red/hsa:4616%09red/hsa:3265%09red/hsa:4609%09red/hsa:10912%09red/hsa:8312%09red
Adrenergic signaling in cardiomyocytes	KEGG PATHWAY	hsa04261	16	149	0.00278902	0.0352122	-1.45331	146|147|153|146850|9254|6324|5523|111|5600|112|810|478|28227|6300|816|4625	http://www.genome.jp/kegg-bin/show_pathway?hsa04261/hsa:5523%09red/hsa:146850%09red/hsa:816%09red/hsa:9254%09red/hsa:146%09red/hsa:147%09red/hsa:153%09red/hsa:28227%09red/hsa:112%09red/hsa:111%09red/hsa:4625%09red/hsa:478%09red/hsa:6324%09red/hsa:5600%09red/hsa:6300%09red/hsa:810%09red
Apelin signaling pathway	KEGG PATHWAY	hsa04371	15	137	0.00314745	0.0380447	-1.41971	5346|100271849|146850|8877|56848|2788|10365|111|187|112|810|3265|6237|6198|3991	http://www.genome.jp/kegg-bin/show_pathway?hsa04371/hsa:3991%09red/hsa:146850%09red/hsa:2788%09red/hsa:6198%09red/hsa:112%09red/hsa:6237%09red/hsa:10365%09red/hsa:810%09red/hsa:100271849%09red/hsa:5346%09red/hsa:111%09red/hsa:8877%09red/hsa:3265%09red/hsa:56848%09red/hsa:187%09red
Circadian entrainment	KEGG PATHWAY	hsa04713	12	97	0.00323822	0.0390543	-1.40833	2902|5582|2905|2788|2893|117|51655|111|112|810|9722|816	http://www.genome.jp/kegg-bin/show_pathway?hsa04713/hsa:2788%09red/hsa:5582%09red/hsa:816%09red/hsa:2893%09red/hsa:810%09red/hsa:112%09red/hsa:111%09red/hsa:117%09red/hsa:9722%09red/hsa:2905%09red/hsa:51655%09red/hsa:2902%09red
Glycosaminoglycan degradation	KEGG PATHWAY	hsa00531	5	19	0.00354597	0.0410221	-1.38698	138050|8372|3373|3425|2588	http://www.genome.jp/kegg-bin/show_pathway?hsa00531/hsa:2588%09red/hsa:3373%09red/hsa:3425%09red/hsa:8372%09red/hsa:138050%09red
Glycerolipid metabolism	KEGG PATHWAY	hsa00561	9	61	0.00364396	0.041797	-1.37885	1609|1607|57104|10555|8525|11343|224|8527|132158	http://www.genome.jp/kegg-bin/show_pathway?hsa00561/hsa:224%09red/hsa:1609%09red/hsa:132158%09red/hsa:11343%09red/hsa:1607%09red/hsa:10555%09red/hsa:57104%09red/hsa:8525%09red/hsa:8527%09red
ECM-receptor interaction	KEGG PATHWAY	hsa04512	11	86	0.00375345	0.0428025	-1.36853	2815|1284|255743|8515|1280|2812|1282|3918|1101|7060|1297	http://www.genome.jp/kegg-bin/show_pathway?hsa04512/hsa:3918%09red/hsa:2815%09red/hsa:1297%09red/hsa:2812%09red/hsa:1280%09red/hsa:1282%09red/hsa:7060%09red/hsa:1284%09red/hsa:255743%09red/hsa:8515%09red/hsa:1101%09red
Biosynthesis of amino acids	KEGG PATHWAY	hsa01230	10	75	0.0042985	0.0459786	-1.33744	113675|2875|5723|6470|65263|5211|5091|435|95|6888	http://www.genome.jp/kegg-bin/show_pathway?hsa01230/hsa:2875%09red/hsa:435%09red/hsa:6470%09red/hsa:6888%09red/hsa:5211%09red/hsa:113675%09red/hsa:95%09red/hsa:5091%09red/hsa:65263%09red/hsa:5723%09red
Glycine, serine and threonine metabolism	KEGG PATHWAY	hsa00260	7	40	0.0043754	0.0462506	-1.33488	2593|5723|6470|314|275|113675|132158	http://www.genome.jp/kegg-bin/show_pathway?hsa00260/hsa:314%09red/hsa:275%09red/hsa:132158%09red/hsa:6470%09red/hsa:2593%09red/hsa:5723%09red/hsa:113675%09red
Glyoxylate and dicarboxylate metabolism	KEGG PATHWAY	hsa00630	6	30	0.00463281	0.0476632	-1.32182	112817|6470|5096|132158|81888|275	http://www.genome.jp/kegg-bin/show_pathway?hsa00630/hsa:81888%09red/hsa:112817%09red/hsa:132158%09red/hsa:5096%09red/hsa:6470%09red/hsa:275%09red
Pertussis	KEGG PATHWAY	hsa05133	10	76	0.0046755	0.0477379	-1.32114	3394|840|1072|710|3659|810|5970|6300|51561|5600	http://www.genome.jp/kegg-bin/show_pathway?hsa05133/hsa:3394%09red/hsa:1072%09red/hsa:51561%09red/hsa:810%09red/hsa:3659%09red/hsa:5970%09red/hsa:5600%09red/hsa:710%09red/hsa:6300%09red/hsa:840%09red
Cluster3
Term	Database	ID	Input number	Background number	P-Value	Corrected P-Value	log10(Corrected P-Value)	Input	Hyperlink
MAPK signaling pathway	KEGG PATHWAY	hsa04010	47	295	6.11439e-15	1.36856e-12	11.8637	5159|5321|777|80824|3306|55799|3164|10125|2252|2322|3554|3551|3643|3791|3479|1945|5921|51135|10746|2247|80310|4214|4217|5922|3815|5579|673|1956|7042|3725|4233|785|2261|781|782|1843|2317|4915|1846|374|929|7422|2005|2353|2255|2064|2065	http://www.genome.jp/kegg-bin/show_pathway?hsa04010/hsa:3479%09red/hsa:5321%09red/hsa:1945%09red/hsa:3815%09red/hsa:3725%09red/hsa:10125%09red/hsa:374%09red/hsa:80824%09red/hsa:929%09red/hsa:2317%09red/hsa:5579%09red/hsa:5922%09red/hsa:2252%09red/hsa:5921%09red/hsa:2255%09red/hsa:2005%09red/hsa:785%09red/hsa:782%09red/hsa:2064%09red/hsa:781%09red/hsa:3164%09red/hsa:3791%09red/hsa:2065%09red/hsa:1…
Pathways in cancer	KEGG PATHWAY	hsa05200	63	530	4.13229e-14	7.87889e-12	-11.1035	5159|374654|3717|3594|2770|2773|3908|1910|9475|27436|5743|3570|5336|2947|3655|2944|10125|8322|2308|2786|4286|4041|2057|3575|3479|3559|182|5925|3551|29119|185|5332|7472|2247|23604|10319|64399|896|3815|613|2767|673|6932|1956|2322|6934|7042|3725|4233|1030|1285|2261|6778|5579|841|862|3091|7422|2353|2255|2064|2252|2149	http://www.genome.jp/kegg-bin/show_pathway?hsa05200/hsa:3551%09red/hsa:3815%09red/hsa:3725%09red/hsa:10125%09red/hsa:4041%09red/hsa:841%09red/hsa:4233%09red/hsa:23604%09red/hsa:8322%09red/hsa:862%09red/hsa:4286%09red/hsa:1910%09red/hsa:6934%09red/hsa:2770%09red/hsa:2149%09red/hsa:3594%09red/hsa:2767%09red/hsa:5925%09red/hsa:7472%09red/hsa:2944%09red/hsa:2947%09red/hsa:2255%09red/hsa:5743%09red/hs…
PI3K-Akt signaling pathway	KEGG PATHWAY	hsa04151	46	354	7.5089e-12	1.13694e-09	-8.94426	5159|3717|4915|3908|3570|5649|3655|3164|148327|2252|5586|2322|2786|2057|3575|4233|3791|3479|3559|4515|80310|2247|3643|10319|3667|118788|896|3815|1945|5008|1956|9586|9863|5106|1285|2261|4170|3551|7057|374|7422|2255|2064|2065|2149|2690	http://www.genome.jp/kegg-bin/show_pathway?hsa04151/hsa:3667%09red/hsa:3551%09red/hsa:5586%09red/hsa:9586%09red/hsa:1945%09red/hsa:5008%09red/hsa:5106%09red/hsa:374%09red/hsa:2149%09red/hsa:2255%09red/hsa:3479%09red/hsa:3791%09red/hsa:2252%09red/hsa:3164%09red/hsa:5649%09red/hsa:2065%09red/hsa:1956%09red/hsa:3815%09red/hsa:3655%09red/hsa:896%09red/hsa:4915%09red/hsa:3559%09red/hsa:3570%09red/hsa:…
cAMP signaling pathway	KEGG PATHWAY	hsa04024	33	214	1.37592e-10	1.41665e-08	-7.84874	154|2770|1261|2773|9475|10451|5139|5338|148327|4659|55811|51196|116443|2740|9568|84152|64399|4881|5144|4886|673|27198|9586|2353|3725|483|480|2550|10846|338442|2696|2693|2149	http://www.genome.jp/kegg-bin/show_pathway?hsa04024/hsa:5144%09red/hsa:9568%09red/hsa:9586%09red/hsa:154%09red/hsa:116443%09red/hsa:480%09red/hsa:483%09red/hsa:2149%09red/hsa:27198%09red/hsa:10846%09red/hsa:4659%09red/hsa:2740%09red/hsa:1261%09red/hsa:84152%09red/hsa:338442%09red/hsa:3725%09red/hsa:2353%09red/hsa:2773%09red/hsa:5139%09red/hsa:673%09red/hsa:5338%09red/hsa:9475%09red/hsa:55811%09re…
Parathyroid hormone synthesis, secretion and action	KEGG PATHWAY	hsa04928	23	106	2.78486e-10	2.6549e-08	-7.57595	2770|4323|9365|4326|5332|5744|5338|148327|4041|4929|2773|142680|5144|2767|673|3708|1956|9586|11214|1958|5579|860|2353	http://www.genome.jp/kegg-bin/show_pathway?hsa04928/hsa:5144%09red/hsa:3708%09red/hsa:11214%09red/hsa:9586%09red/hsa:142680%09red/hsa:4041%09red/hsa:5579%09red/hsa:2767%09red/hsa:860%09red/hsa:5744%09red/hsa:4326%09red/hsa:4323%09red/hsa:1956%09red/hsa:2353%09red/hsa:9365%09red/hsa:5332%09red/hsa:673%09red/hsa:5338%09red/hsa:2773%09red/hsa:2770%09red/hsa:1958%09red/hsa:148327%09red/hsa:4929%09red
Ras signaling pathway	KEGG PATHWAY	hsa04014	33	232	8.74785e-10	7.90069e-08	-7.10234	5159|2786|5336|5338|391013|10125|2322|27|3551|3643|51196|3791|3479|1945|5921|5922|7535|2261|5966|80310|8437|3815|2247|1956|9846|5321|4233|23179|5579|4915|7422|2255|2252	http://www.genome.jp/kegg-bin/show_pathway?hsa04014/hsa:4915%09red/hsa:5321%09red/hsa:23179%09red/hsa:3815%09red/hsa:10125%09red/hsa:5966%09red/hsa:2322%09red/hsa:5579%09red/hsa:5922%09red/hsa:27%09red/hsa:7535%09red/hsa:5921%09red/hsa:2255%09red/hsa:3479%09red/hsa:2252%09red/hsa:3791%09red/hsa:1956%09red/hsa:2261%09red/hsa:3551%09red/hsa:5336%09red/hsa:8437%09red/hsa:2786%09red/hsa:5159%09red/hs…
Rap1 signaling pathway	KEGG PATHWAY	hsa04015	30	210	4.59751e-09	3.38114e-07	-6.47094	5159|9732|2770|2773|2775|7057|5217|10451|5332|136|3643|51196|3791|3479|1945|80310|2261|3815|673|1956|71|9863|4233|2247|5579|7422|2255|83660|2252|2149	http://www.genome.jp/kegg-bin/show_pathway?hsa04015/hsa:3815%09red/hsa:2149%09red/hsa:2255%09red/hsa:3479%09red/hsa:2252%09red/hsa:3791%09red/hsa:7057%09red/hsa:1956%09red/hsa:5217%09red/hsa:2261%09red/hsa:5579%09red/hsa:5332%09red/hsa:2773%09red/hsa:673%09red/hsa:5159%09red/hsa:9732%09red/hsa:7422%09red/hsa:51196%09red/hsa:2770%09red/hsa:80310%09red/hsa:2775%09red/hsa:10451%09red/hsa:2247%09red/…
Cytokine-cytokine receptor interaction	KEGG PATHWAY	hsa04060	35	294	1.75955e-08	1.17638e-06	-5.92945	3594|2920|55540|8741|8740|1489|93|10344|3554|2057|10850|3575|939|3559|3570|654|6368|653|2660|6367|7293|53342|3606|3587|3953|5008|729230|7042|90|269|9173|6355|9966|51330|2690	http://www.genome.jp/kegg-bin/show_pathway?hsa04060/hsa:3953%09red/hsa:3606%09red/hsa:5008%09red/hsa:7293%09red/hsa:55540%09red/hsa:53342%09red/hsa:3554%09red/hsa:3594%09red/hsa:6368%09red/hsa:2920%09red/hsa:6367%09red/hsa:2660%09red/hsa:1489%09red/hsa:8740%09red/hsa:9173%09red/hsa:653%09red/hsa:654%09red/hsa:10344%09red/hsa:729230%09red/hsa:3559%09red/hsa:3570%09red/hsa:3575%09red/hsa:8741%09red…
Proteoglycans in cancer	KEGG PATHWAY	hsa05205	28	203	2.91085e-08	1.89684e-06	-5.72197	9475|10451|5336|4659|8322|7078|51196|3791|3479|288|7472|2247|286|673|3708|1956|71|7042|4233|5328|5329|5579|2317|7057|3091|7422|2064|2065	http://www.genome.jp/kegg-bin/show_pathway?hsa05205/hsa:3708%09red/hsa:5328%09red/hsa:5329%09red/hsa:2317%09red/hsa:5579%09red/hsa:7078%09red/hsa:7472%09red/hsa:4659%09red/hsa:3479%09red/hsa:2064%09red/hsa:3791%09red/hsa:2065%09red/hsa:1956%09red/hsa:288%09red/hsa:286%09red/hsa:5336%09red/hsa:673%09red/hsa:9475%09red/hsa:7057%09red/hsa:7422%09red/hsa:8322%09red/hsa:3091%09red/hsa:51196%09red/hsa:…
Oxytocin signaling pathway	KEGG PATHWAY	hsa04921	24	153	3.24689e-08	2.08937e-06	-5.67998	3759|91807|2770|2773|2775|9475|5743|55799|4659|6261|2983|5579|4881|10645|3708|1956|71|5321|3725|785|781|782|5332|2353	http://www.genome.jp/kegg-bin/show_pathway?hsa04921/hsa:3708%09red/hsa:5321%09red/hsa:2983%09red/hsa:3725%09red/hsa:5579%09red/hsa:4659%09red/hsa:5743%09red/hsa:785%09red/hsa:782%09red/hsa:781%09red/hsa:1956%09red/hsa:2353%09red/hsa:5332%09red/hsa:55799%09red/hsa:10645%09red/hsa:3759%09red/hsa:9475%09red/hsa:2773%09red/hsa:2770%09red/hsa:2775%09red/hsa:91807%09red/hsa:6261%09red/hsa:4881%09red/hs…
Hematopoietic cell lineage	KEGG PATHWAY	hsa04640	19	97	4.07294e-08	2.49613e-06	-5.60273	2322|966|3554|3117|2057|921|2208|914|3815|3570|3559|929|3575|100133941|915|3655|916|925|290	http://www.genome.jp/kegg-bin/show_pathway?hsa04640/hsa:2322%09red/hsa:3570%09red/hsa:3117%09red/hsa:966%09red/hsa:3815%09red/hsa:100133941%09red/hsa:916%09red/hsa:915%09red/hsa:914%09red/hsa:290%09red/hsa:3559%09red/hsa:921%09red/hsa:2057%09red/hsa:3575%09red/hsa:2208%09red/hsa:925%09red/hsa:3554%09red/hsa:929%09red/hsa:3655%09red
AGE-RAGE signaling pathway in diabetic complications	KEGG PATHWAY	hsa04933	19	100	6.22006e-08	3.55787e-06	-5.44881	1285|2308|3717|51196|5579|1729|185|7042|7056|27035|5054|5333|5332|7422|5336|177|3725|50507|1958	http://www.genome.jp/kegg-bin/show_pathway?hsa04933/hsa:5579%09red/hsa:5336%09red/hsa:1285%09red/hsa:1958%09red/hsa:5333%09red/hsa:5332%09red/hsa:51196%09red/hsa:50507%09red/hsa:3725%09red/hsa:3717%09red/hsa:177%09red/hsa:7056%09red/hsa:27035%09red/hsa:7042%09red/hsa:7422%09red/hsa:2308%09red/hsa:185%09red/hsa:5054%09red/hsa:1729%09red
Focal adhesion	KEGG PATHWAY	hsa04510	27	199	6.91456e-08	3.91166e-06	-5.40764	5159|91807|3908|9475|5649|10451|3655|4659|3791|3479|80310|10319|29895|896|673|1956|71|3725|4233|1285|5579|1729|2317|2064|7422|83660|7057	http://www.genome.jp/kegg-bin/show_pathway?hsa04510/hsa:3725%09red/hsa:1729%09red/hsa:5579%09red/hsa:4659%09red/hsa:3479%09red/hsa:3791%09red/hsa:29895%09red/hsa:5649%09red/hsa:2317%09red/hsa:1956%09red/hsa:3655%09red/hsa:896%09red/hsa:673%09red/hsa:5159%09red/hsa:9475%09red/hsa:7422%09red/hsa:3908%09red/hsa:1285%09red/hsa:80310%09red/hsa:10451%09red/hsa:91807%09red/hsa:2064%09red/hsa:4233%09red/…
Herpes simplex virus 1 infection	KEGG PATHWAY	hsa05168	46	492	9.98905e-08	5.41302e-06	-5.26656	3717|3107|101060200|100289635|100287226|30832|10795|346171|199704|7574|3551|6430|5451|3106|148266|7098|126375|339327|284349|51135|90233|7556|90338|117608|3661|79230|79898|10172|374928|342892|347344|8740|9668|148268|7565|58500|841|3117|57677|282890|7728|285676|7761|163051|388566|152687	http://www.genome.jp/kegg-bin/show_pathway?hsa05168/hsa:374928%09red/hsa:3661%09red/hsa:30832%09red/hsa:117608%09red/hsa:79230%09red/hsa:7556%09red/hsa:841%09red/hsa:3107%09red/hsa:7574%09red/hsa:282890%09red/hsa:346171%09red/hsa:388566%09red/hsa:199704%09red/hsa:148268%09red/hsa:7098%09red/hsa:148266%09red/hsa:10795%09red/hsa:126375%09red/hsa:163051%09red/hsa:285676%09red/hsa:5451%09red/hsa:3106…
Calcium signaling pathway	KEGG PATHWAY	hsa04020	26	193	1.36143e-07	7.00866e-06	-5.15437	5159|91807|154|6865|5153|5333|5332|136|5336|5136|10345|6261|51196|185|777|5023|2767|3708|1956|1910|6547|845|5579|2064|2065|2149	http://www.genome.jp/kegg-bin/show_pathway?hsa04020/hsa:3708%09red/hsa:5023%09red/hsa:154%09red/hsa:845%09red/hsa:777%09red/hsa:5333%09red/hsa:2149%09red/hsa:2767%09red/hsa:1910%09red/hsa:2064%09red/hsa:2065%09red/hsa:1956%09red/hsa:6547%09red/hsa:5579%09red/hsa:5336%09red/hsa:5153%09red/hsa:5332%09red/hsa:5136%09red/hsa:5159%09red/hsa:6865%09red/hsa:185%09red/hsa:10345%09red/hsa:51196%09red/hsa:…
cGMP-PKG signaling pathway	KEGG PATHWAY	hsa04022	24	167	1.40692e-07	7.08866e-06	-5.14944	91807|154|2770|3778|9475|5332|5139|148327|4659|2983|3643|185|8654|3667|2773|4881|2767|3708|9586|1910|483|480|6547|8660	http://www.genome.jp/kegg-bin/show_pathway?hsa04022/hsa:3708%09red/hsa:3667%09red/hsa:9586%09red/hsa:8654%09red/hsa:154%09red/hsa:480%09red/hsa:483%09red/hsa:2767%09red/hsa:2983%09red/hsa:4659%09red/hsa:1910%09red/hsa:3778%09red/hsa:6547%09red/hsa:5332%09red/hsa:8660%09red/hsa:5139%09red/hsa:9475%09red/hsa:185%09red/hsa:2773%09red/hsa:2770%09red/hsa:148327%09red/hsa:91807%09red/hsa:4881%09red/hsa…
Arrhythmogenic right ventricular cardiomyopathy (ARVC)	KEGG PATHWAY	hsa05412	16	77	2.34657e-07	1.10827e-05	-4.95535	6547|785|1829|781|782|29119|3908|6932|89|6442|6443|71|6934|1674|3655|55799	http://www.genome.jp/kegg-bin/show_pathway?hsa05412/hsa:1829%09red/hsa:55799%09red/hsa:6934%09red/hsa:785%09red/hsa:782%09red/hsa:781%09red/hsa:6442%09red/hsa:1674%09red/hsa:6547%09red/hsa:29119%09red/hsa:6932%09red/hsa:6443%09red/hsa:71%09red/hsa:89%09red/hsa:3908%09red/hsa:3655%09red
Metabolic pathways	KEGG PATHWAY	hsa01100	95	1433	3.14038e-07	1.40959e-05	-4.85091	26289|761|5743|5471|51478|6480|8867|4144|28|7054|8654|3990|113451|1158|8639|4881|5144|5145|9663|8879|54511|290|158067|5153|271|9651|5136|391013|9365|2983|4121|51196|9388|4124|23175|253782|445|5321|117248|249|847|130013|2677|26330|3615|116285|23483|54498|5333|5332|5139|5336|5338|7360|3290|55811|5238|1582|58472|25902|26035|2683|10402|2628|3074|7357|160851|7358|414328|55862|5106|10846|166929|23007|1…	http://www.genome.jp/kegg-bin/show_pathway?hsa01100/hsa:5144%09red/hsa:5145%09red/hsa:2983%09red/hsa:8654%09red/hsa:2530%09red/hsa:85365%09red/hsa:3990%09red/hsa:48%09red/hsa:1582%09red/hsa:5238%09red/hsa:25902%09red/hsa:5153%09red/hsa:2731%09red/hsa:55811%09red/hsa:51196%09red/hsa:2878%09red/hsa:414328%09red/hsa:26035%09red/hsa:340485%09red/hsa:8867%09red/hsa:57494%09red/hsa:160851%09red/hsa:113…
Complement and coagulation cascades	KEGG PATHWAY	hsa04610	16	79	3.17623e-07	1.40959e-05	-4.85091	730|966|5648|5627|715|7056|5054|2160|5328|10544|722|2151|10747|3818|2149|5329	http://www.genome.jp/kegg-bin/show_pathway?hsa04610/hsa:2149%09red/hsa:3818%09red/hsa:966%09red/hsa:5627%09red/hsa:5328%09red/hsa:5329%09red/hsa:2160%09red/hsa:10747%09red/hsa:5648%09red/hsa:722%09red/hsa:730%09red/hsa:2151%09red/hsa:10544%09red/hsa:715%09red/hsa:5054%09red/hsa:7056%09red
EGFR tyrosine kinase inhibitor resistance	KEGG PATHWAY	hsa01521	16	79	3.17623e-07	1.40959e-05	-4.85091	5159|3717|2261|5579|2064|3791|3479|673|3570|1956|80310|5336|2247|4233|2065|7422	http://www.genome.jp/kegg-bin/show_pathway?hsa01521/hsa:5579%09red/hsa:5336%09red/hsa:80310%09red/hsa:2064%09red/hsa:673%09red/hsa:3570%09red/hsa:3479%09red/hsa:3717%09red/hsa:2247%09red/hsa:4233%09red/hsa:3791%09red/hsa:2065%09red/hsa:1956%09red/hsa:7422%09red/hsa:5159%09red/hsa:2261%09red
ABC transporters	KEGG PATHWAY	hsa02010	12	45	7.94551e-07	3.1224e-05	-4.50551	23460|23461|10350|4363|19|6833|5243|9619|1244|368|64241|23457	http://www.genome.jp/kegg-bin/show_pathway?hsa02010/hsa:19%09red/hsa:23460%09red/hsa:23461%09red/hsa:9619%09red/hsa:64241%09red/hsa:5243%09red/hsa:10350%09red/hsa:23457%09red/hsa:6833%09red/hsa:1244%09red/hsa:4363%09red/hsa:368%09red
Kaposi sarcoma-associated herpesvirus infection	KEGG PATHWAY	hsa05167	23	186	2.63633e-06	9.21677e-05	-4.03542	3717|2920|5743|5336|4277|2786|3551|3106|3107|7098|5925|2247|5289|3661|3708|3725|3055|100507436|841|942|3091|7422|2353	http://www.genome.jp/kegg-bin/show_pathway?hsa05167/hsa:3708%09red/hsa:5289%09red/hsa:3661%09red/hsa:3725%09red/hsa:841%09red/hsa:5925%09red/hsa:942%09red/hsa:2920%09red/hsa:7098%09red/hsa:5743%09red/hsa:3106%09red/hsa:3107%09red/hsa:2353%09red/hsa:3551%09red/hsa:5336%09red/hsa:3717%09red/hsa:2786%09red/hsa:7422%09red/hsa:3091%09red/hsa:2247%09red/hsa:4277%09red/hsa:100507436%09red/hsa:3055%09red
Th17 cell differentiation	KEGG PATHWAY	hsa04659	17	107	2.71797e-06	9.27574e-05	-4.03265	3717|3554|6778|3551|3594|3117|3662|3570|3559|30009|7535|53342|3091|2353|915|3725|916	http://www.genome.jp/kegg-bin/show_pathway?hsa04659/hsa:3551%09red/hsa:3594%09red/hsa:3570%09red/hsa:3554%09red/hsa:7535%09red/hsa:3559%09red/hsa:3725%09red/hsa:3717%09red/hsa:30009%09red/hsa:915%09red/hsa:916%09red/hsa:6778%09red/hsa:3117%09red/hsa:53342%09red/hsa:2353%09red/hsa:3091%09red/hsa:3662%09red
MicroRNAs in cancer	KEGG PATHWAY	hsa05206	30	299	4.50619e-06	0.000146852	-3.83312	5159|4363|599|2065|5743|5336|10253|9839|7078|3551|7057|7431|2261|3667|4194|1956|23411|7042|4233|5328|7168|4170|5579|5243|5268|8660|23405|7422|2064|113130	http://www.genome.jp/kegg-bin/show_pathway?hsa05206/hsa:3667%09red/hsa:10253%09red/hsa:599%09red/hsa:7422%09red/hsa:5328%09red/hsa:7431%09red/hsa:23411%09red/hsa:5579%09red/hsa:7078%09red/hsa:23405%09red/hsa:5743%09red/hsa:7057%09red/hsa:2064%09red/hsa:2065%09red/hsa:1956%09red/hsa:4363%09red/hsa:9839%09red/hsa:7042%09red/hsa:3551%09red/hsa:5336%09red/hsa:8660%09red/hsa:5159%09red/hsa:7168%09red/…
Hypertrophic cardiomyopathy (HCM)	KEGG PATHWAY	hsa05410	15	90	6.19121e-06	0.000190852	-3.7193	6547|785|7168|7169|781|782|3908|3479|6442|6443|71|7042|1674|3655|55799	http://www.genome.jp/kegg-bin/show_pathway?hsa05410/hsa:3479%09red/hsa:55799%09red/hsa:785%09red/hsa:782%09red/hsa:781%09red/hsa:1674%09red/hsa:7042%09red/hsa:6547%09red/hsa:7168%09red/hsa:7169%09red/hsa:6442%09red/hsa:6443%09red/hsa:71%09red/hsa:3908%09red/hsa:3655%09red
Renin secretion	KEGG PATHWAY	hsa04924	13	69	7.97837e-06	0.000238794	-3.62198	3759|3778|154|2983|4881|5153|2773|2770|3708|5332|5139|185|5136	http://www.genome.jp/kegg-bin/show_pathway?hsa04924/hsa:3708%09red/hsa:2773%09red/hsa:2770%09red/hsa:5153%09red/hsa:5332%09red/hsa:2983%09red/hsa:5136%09red/hsa:5139%09red/hsa:154%09red/hsa:3759%09red/hsa:3778%09red/hsa:4881%09red/hsa:185%09red
Transcriptional misregulation in cancer	KEGG PATHWAY	hsa05202	22	186	8.19508e-06	0.000243863	-3.61285	4300|2308|8864|4286|3479|2138|2119|1031|5966|2322|64332|4233|5328|4299|905|860|4297|862|942|929|2005|2530	http://www.genome.jp/kegg-bin/show_pathway?hsa05202/hsa:860%09red/hsa:2530%09red/hsa:64332%09red/hsa:5328%09red/hsa:4300%09red/hsa:5966%09red/hsa:4286%09red/hsa:929%09red/hsa:1031%09red/hsa:942%09red/hsa:2005%09red/hsa:3479%09red/hsa:905%09red/hsa:4299%09red/hsa:4297%09red/hsa:2138%09red/hsa:2119%09red/hsa:4233%09red/hsa:2322%09red/hsa:8864%09red/hsa:862%09red/hsa:2308%09red
Long-term depression	KEGG PATHWAY	hsa04730	12	60	1.04415e-05	0.000300295	-3.52245	2775|5579|6261|2983|2773|2767|3479|673|2770|3708|5332|5321	http://www.genome.jp/kegg-bin/show_pathway?hsa04730/hsa:3708%09red/hsa:2773%09red/hsa:2770%09red/hsa:5332%09red/hsa:2983%09red/hsa:5579%09red/hsa:673%09red/hsa:3479%09red/hsa:2767%09red/hsa:6261%09red/hsa:2775%09red/hsa:5321%09red
Dilated cardiomyopathy (DCM)	KEGG PATHWAY	hsa05414	15	96	1.23394e-05	0.000347122	-3.45952	6547|785|7168|7169|781|782|3908|3479|6442|6443|71|7042|1674|3655|55799	http://www.genome.jp/kegg-bin/show_pathway?hsa05414/hsa:3479%09red/hsa:55799%09red/hsa:785%09red/hsa:782%09red/hsa:781%09red/hsa:1674%09red/hsa:7042%09red/hsa:6547%09red/hsa:7168%09red/hsa:7169%09red/hsa:6442%09red/hsa:6443%09red/hsa:71%09red/hsa:3908%09red/hsa:3655%09red
Hepatitis B	KEGG PATHWAY	hsa05161	20	163	1.28112e-05	0.000354133	-3.45083	2353|4214|3717|6778|5579|841|1960|7098|353376|5925|3551|9586|1654|51135|7042|3661|673|148327|1959|3725	http://www.genome.jp/kegg-bin/show_pathway?hsa05161/hsa:5579%09red/hsa:3551%09red/hsa:5925%09red/hsa:9586%09red/hsa:3661%09red/hsa:7098%09red/hsa:148327%09red/hsa:3725%09red/hsa:3717%09red/hsa:6778%09red/hsa:1654%09red/hsa:4214%09red/hsa:841%09red/hsa:7042%09red/hsa:1960%09red/hsa:673%09red/hsa:1959%09red/hsa:2353%09red/hsa:51135%09red/hsa:353376%09red
Prostate cancer	KEGG PATHWAY	hsa05215	15	97	1.37732e-05	0.00037318	-3.42808	5159|2308|3551|2119|3479|673|6932|5925|1956|9586|80310|6934|148327|2064|5328	http://www.genome.jp/kegg-bin/show_pathway?hsa05215/hsa:3551%09red/hsa:5925%09red/hsa:9586%09red/hsa:148327%09red/hsa:3479%09red/hsa:5328%09red/hsa:5159%09red/hsa:2064%09red/hsa:80310%09red/hsa:2119%09red/hsa:1956%09red/hsa:673%09red/hsa:6932%09red/hsa:6934%09red/hsa:2308%09red
Human cytomegalovirus infection	KEGG PATHWAY	hsa05163	24	225	1.57879e-05	0.000414673	-3.38229	2770|2773|2775|9475|5743|148327|3554|3551|3106|3107|3570|5925|5332|3661|3587|2767|3708|2786|9586|11214|841|5579|1956|7422	http://www.genome.jp/kegg-bin/show_pathway?hsa05163/hsa:3708%09red/hsa:11214%09red/hsa:9586%09red/hsa:841%09red/hsa:3554%09red/hsa:5579%09red/hsa:2767%09red/hsa:5925%09red/hsa:3661%09red/hsa:5743%09red/hsa:1956%09red/hsa:3106%09red/hsa:3107%09red/hsa:3551%09red/hsa:5332%09red/hsa:3570%09red/hsa:2786%09red/hsa:9475%09red/hsa:7422%09red/hsa:2773%09red/hsa:2770%09red/hsa:3587%09red/hsa:2775%09red/hs…
Hippo signaling pathway	KEGG PATHWAY	hsa04390	19	154	1.94961e-05	0.00049199	-3.30804	1490|6934|896|79981|8994|374|6932|10207|654|29119|653|71|7042|5054|7003|1740|7472|1742|8322	http://www.genome.jp/kegg-bin/show_pathway?hsa04390/hsa:896%09red/hsa:1490%09red/hsa:653%09red/hsa:7472%09red/hsa:1740%09red/hsa:79981%09red/hsa:6934%09red/hsa:29119%09red/hsa:1742%09red/hsa:8994%09red/hsa:10207%09red/hsa:374%09red/hsa:7042%09red/hsa:8322%09red/hsa:7003%09red/hsa:654%09red/hsa:6932%09red/hsa:71%09red/hsa:5054%09red
Cushing syndrome	KEGG PATHWAY	hsa04934	19	155	2.11498e-05	0.000523458	-3.28112	3164|1031|2770|4297|2773|2767|3708|673|6932|5925|1956|5332|9586|6934|185|1030|148327|7472|8322	http://www.genome.jp/kegg-bin/show_pathway?hsa04934/hsa:3708%09red/hsa:2773%09red/hsa:2767%09red/hsa:5925%09red/hsa:7472%09red/hsa:5332%09red/hsa:9586%09red/hsa:148327%09red/hsa:2770%09red/hsa:3164%09red/hsa:8322%09red/hsa:1956%09red/hsa:673%09red/hsa:4297%09red/hsa:1030%09red/hsa:6932%09red/hsa:6934%09red/hsa:185%09red/hsa:1031%09red
Chagas disease (American trypanosomiasis)	KEGG PATHWAY	hsa05142	15	103	2.59079e-05	0.000614625	-3.21139	10333|3551|841|2770|2773|2767|2775|2353|5054|5332|51135|7042|915|3725|916	http://www.genome.jp/kegg-bin/show_pathway?hsa05142/hsa:3551%09red/hsa:2773%09red/hsa:2767%09red/hsa:5332%09red/hsa:2775%09red/hsa:3725%09red/hsa:2770%09red/hsa:915%09red/hsa:916%09red/hsa:841%09red/hsa:7042%09red/hsa:10333%09red/hsa:2353%09red/hsa:51135%09red/hsa:5054%09red
Human T-cell leukemia virus 1 infection	KEGG PATHWAY	hsa05166	23	219	2.93677e-05	0.000673397	-3.17173	148327|3554|3551|3106|3107|3559|5925|915|1030|916|4214|896|8061|9586|7042|3725|1959|1958|1031|3117|2005|2353|83660	http://www.genome.jp/kegg-bin/show_pathway?hsa05166/hsa:3551%09red/hsa:9586%09red/hsa:3725%09red/hsa:5925%09red/hsa:1030%09red/hsa:1031%09red/hsa:2005%09red/hsa:3106%09red/hsa:3107%09red/hsa:1959%09red/hsa:2353%09red/hsa:896%09red/hsa:3554%09red/hsa:3559%09red/hsa:8061%09red/hsa:1958%09red/hsa:148327%09red/hsa:916%09red/hsa:915%09red/hsa:83660%09red/hsa:4214%09red/hsa:7042%09red/hsa:3117%09red
Vascular smooth muscle contraction	KEGG PATHWAY	hsa04270	17	132	3.21537e-05	0.000710418	-3.14849	3778|91807|5579|2983|4881|185|2767|3708|9475|1579|5332|136|5321|673|4659|391013|800	http://www.genome.jp/kegg-bin/show_pathway?hsa04270/hsa:3708%09red/hsa:5579%09red/hsa:2767%09red/hsa:5332%09red/hsa:2983%09red/hsa:800%09red/hsa:673%09red/hsa:91807%09red/hsa:391013%09red/hsa:9475%09red/hsa:4659%09red/hsa:3778%09red/hsa:4881%09red/hsa:136%09red/hsa:1579%09red/hsa:185%09red/hsa:5321%09red
Breast cancer	KEGG PATHWAY	hsa05224	18	147	3.4948e-05	0.00076234	-3.11785	6932|2252|4041|3815|5241|3479|673|182|5925|1956|6934|2353|3725|7472|2247|2064|2255|8322	http://www.genome.jp/kegg-bin/show_pathway?hsa05224/hsa:3479%09red/hsa:5925%09red/hsa:7472%09red/hsa:2255%09red/hsa:673%09red/hsa:3725%09red/hsa:2247%09red/hsa:5241%09red/hsa:2252%09red/hsa:2064%09red/hsa:4041%09red/hsa:1956%09red/hsa:3815%09red/hsa:8322%09red/hsa:182%09red/hsa:2353%09red/hsa:6934%09red/hsa:6932%09red
Cocaine addiction	KEGG PATHWAY	hsa05030	10	49	4.85936e-05	0.00101691	-2.99272	2770|2773|7054|9586|2354|84152|3725|148327|116443|1742	http://www.genome.jp/kegg-bin/show_pathway?hsa05030/hsa:2773%09red/hsa:2770%09red/hsa:1742%09red/hsa:9586%09red/hsa:148327%09red/hsa:3725%09red/hsa:116443%09red/hsa:7054%09red/hsa:2354%09red/hsa:84152%09red
Platelet activation	KEGG PATHWAY	hsa04611	16	124	5.32009e-05	0.00108864	-2.96311	2773|91807|2983|4659|64805|5321|9475|2770|3708|5332|10125|71|5336|83660|5023|2149	http://www.genome.jp/kegg-bin/show_pathway?hsa04611/hsa:2149%09red/hsa:5336%09red/hsa:2770%09red/hsa:3708%09red/hsa:5332%09red/hsa:2983%09red/hsa:2773%09red/hsa:5023%09red/hsa:91807%09red/hsa:10125%09red/hsa:9475%09red/hsa:83660%09red/hsa:4659%09red/hsa:64805%09red/hsa:71%09red/hsa:5321%09red
Estrogen signaling pathway	KEGG PATHWAY	hsa04915	17	138	5.32903e-05	0.00108864	-2.96311	2550|2289|3886|3881|2770|2773|5241|3708|2775|3306|1956|5332|9586|2353|9568|3725|148327	http://www.genome.jp/kegg-bin/show_pathway?hsa04915/hsa:3708%09red/hsa:2773%09red/hsa:9568%09red/hsa:3725%09red/hsa:5332%09red/hsa:3881%09red/hsa:2775%09red/hsa:148327%09red/hsa:3306%09red/hsa:9586%09red/hsa:2770%09red/hsa:5241%09red/hsa:2289%09red/hsa:3886%09red/hsa:1956%09red/hsa:2550%09red/hsa:2353%09red
Regulation of actin cytoskeleton	KEGG PATHWAY	hsa04810	22	214	5.79585e-05	0.00116551	-2.93348	5159|91807|9475|5217|10451|3655|4659|50649|80310|2247|29895|673|1956|71|4628|10788|2261|1729|3681|2255|2252|2149	http://www.genome.jp/kegg-bin/show_pathway?hsa04810/hsa:673%09red/hsa:1729%09red/hsa:2149%09red/hsa:4659%09red/hsa:2255%09red/hsa:2252%09red/hsa:29895%09red/hsa:1956%09red/hsa:5217%09red/hsa:3655%09red/hsa:10788%09red/hsa:5159%09red/hsa:50649%09red/hsa:80310%09red/hsa:9475%09red/hsa:3681%09red/hsa:10451%09red/hsa:91807%09red/hsa:2247%09red/hsa:2261%09red/hsa:71%09red/hsa:4628%09red
Toxoplasmosis	KEGG PATHWAY	hsa05145	15	113	6.75136e-05	0.00131658	-2.88055	10319|3717|23643|3551|841|3587|2770|2773|3908|2775|3117|51135|7042|3306|3655	http://www.genome.jp/kegg-bin/show_pathway?hsa05145/hsa:3551%09red/hsa:2773%09red/hsa:2770%09red/hsa:3587%09red/hsa:2775%09red/hsa:3306%09red/hsa:3717%09red/hsa:23643%09red/hsa:841%09red/hsa:7042%09red/hsa:3117%09red/hsa:10319%09red/hsa:51135%09red/hsa:3908%09red/hsa:3655%09red
NF-kappa B signaling pathway	KEGG PATHWAY	hsa04064	14	100	6.99496e-05	0.00134869	-2.87009	3554|3551|5579|2920|23643|353376|929|5743|128178|51135|5336|7535|8740|5328	http://www.genome.jp/kegg-bin/show_pathway?hsa04064/hsa:5579%09red/hsa:5336%09red/hsa:3551%09red/hsa:353376%09red/hsa:7535%09red/hsa:2920%09red/hsa:128178%09red/hsa:5743%09red/hsa:5328%09red/hsa:23643%09red/hsa:8740%09red/hsa:929%09red/hsa:51135%09red/hsa:3554%09red
Glutamatergic synapse	KEGG PATHWAY	hsa04724	15	114	7.38611e-05	0.00140829	-2.85131	2786|2898|5579|2770|6512|2773|2775|10991|3708|5332|9229|5321|5338|116443|1742	http://www.genome.jp/kegg-bin/show_pathway?hsa04724/hsa:3708%09red/hsa:2773%09red/hsa:2770%09red/hsa:1742%09red/hsa:5332%09red/hsa:2898%09red/hsa:6512%09red/hsa:2775%09red/hsa:2786%09red/hsa:116443%09red/hsa:5579%09red/hsa:10991%09red/hsa:9229%09red/hsa:5338%09red/hsa:5321%09red
Longevity regulating pathway	KEGG PATHWAY	hsa04211	13	89	8.55159e-05	0.00158358	-2.80036	847|2308|3667|9365|27244|10645|143686|3479|8660|9586|23411|148327|3643	http://www.genome.jp/kegg-bin/show_pathway?hsa04211/hsa:3667%09red/hsa:9365%09red/hsa:8660%09red/hsa:9586%09red/hsa:148327%09red/hsa:143686%09red/hsa:3479%09red/hsa:27244%09red/hsa:23411%09red/hsa:847%09red/hsa:10645%09red/hsa:3643%09red/hsa:2308%09red
Purine metabolism	KEGG PATHWAY	hsa00230	16	130	8.82588e-05	0.00161693	-2.79131	26289|3615|10846|2983|4881|5153|5145|55811|271|471|5144|5139|5471|5136|8654|158067	http://www.genome.jp/kegg-bin/show_pathway?hsa00230/hsa:5144%09red/hsa:5145%09red/hsa:5153%09red/hsa:2983%09red/hsa:8654%09red/hsa:5139%09red/hsa:3615%09red/hsa:5136%09red/hsa:158067%09red/hsa:5471%09red/hsa:4881%09red/hsa:10846%09red/hsa:271%09red/hsa:26289%09red/hsa:471%09red/hsa:55811%09red
Cell adhesion molecules (CAMs)	KEGG PATHWAY	hsa04514	17	146	0.000100067	0.0018139	-2.74139	965|214|4685|3117|4897|1272|3107|942|3384|3106|1364|3897|152404|914|3655|925|26047	http://www.genome.jp/kegg-bin/show_pathway?hsa04514/hsa:3384%09red/hsa:3897%09red/hsa:942%09red/hsa:1364%09red/hsa:214%09red/hsa:965%09red/hsa:4685%09red/hsa:4897%09red/hsa:914%09red/hsa:3107%09red/hsa:1272%09red/hsa:3117%09red/hsa:925%09red/hsa:3106%09red/hsa:152404%09red/hsa:26047%09red/hsa:3655%09red
Morphine addiction	KEGG PATHWAY	hsa05032	13	91	0.00010461	0.00186989	-2.72818	2550|2786|2554|5579|10846|2770|5153|2773|2775|5139|9568|5136|5144	http://www.genome.jp/kegg-bin/show_pathway?hsa05032/hsa:5144%09red/hsa:2773%09red/hsa:9568%09red/hsa:5153%09red/hsa:2775%09red/hsa:5139%09red/hsa:5136%09red/hsa:2786%09red/hsa:10846%09red/hsa:2550%09red/hsa:2770%09red/hsa:2554%09red/hsa:5579%09red
Jak-STAT signaling pathway	KEGG PATHWAY	hsa04630	18	162	0.000109072	0.00193621	-2.71305	5159|3717|5008|6778|2057|896|3594|3953|3587|3570|3559|3575|1956|53342|4170|1489|10254|2690	http://www.genome.jp/kegg-bin/show_pathway?hsa04630/hsa:896%09red/hsa:3594%09red/hsa:10254%09red/hsa:3575%09red/hsa:2690%09red/hsa:3953%09red/hsa:3559%09red/hsa:5008%09red/hsa:3570%09red/hsa:3717%09red/hsa:6778%09red/hsa:4170%09red/hsa:2057%09red/hsa:1956%09red/hsa:1489%09red/hsa:53342%09red/hsa:5159%09red/hsa:3587%09red
Sphingolipid signaling pathway	KEGG PATHWAY	hsa04071	15	119	0.00011406	0.0020178	-2.69512	4217|2206|4363|5579|2770|2773|253782|9475|8879|340485|5332|166929|9846|8439|5338	http://www.genome.jp/kegg-bin/show_pathway?hsa04071/hsa:5579%09red/hsa:2773%09red/hsa:2770%09red/hsa:5332%09red/hsa:166929%09red/hsa:340485%09red/hsa:8439%09red/hsa:5338%09red/hsa:4217%09red/hsa:9475%09red/hsa:9846%09red/hsa:4363%09red/hsa:2206%09red/hsa:8879%09red/hsa:253782%09red
Th1 and Th2 cell differentiation	KEGG PATHWAY	hsa04658	13	92	0.000115464	0.00203565	-2.6913	3717|6778|3551|3594|3117|3559|30009|182|7535|2353|915|3725|916	http://www.genome.jp/kegg-bin/show_pathway?hsa04658/hsa:3551%09red/hsa:3594%09red/hsa:7535%09red/hsa:3559%09red/hsa:3725%09red/hsa:3717%09red/hsa:30009%09red/hsa:915%09red/hsa:916%09red/hsa:6778%09red/hsa:3117%09red/hsa:182%09red/hsa:2353%09red
Gastric cancer	KEGG PATHWAY	hsa05226	17	149	0.000125242	0.00218557	-2.66043	2255|2252|4041|29119|2064|5243|673|6932|5925|1956|6934|7042|7472|2247|4233|1030|8322	http://www.genome.jp/kegg-bin/show_pathway?hsa05226/hsa:5925%09red/hsa:7472%09red/hsa:2255%09red/hsa:673%09red/hsa:5243%09red/hsa:2247%09red/hsa:4233%09red/hsa:2252%09red/hsa:2064%09red/hsa:4041%09red/hsa:29119%09red/hsa:7042%09red/hsa:8322%09red/hsa:1030%09red/hsa:6932%09red/hsa:6934%09red/hsa:1956%09red
Human papillomavirus infection	KEGG PATHWAY	hsa05165	28	330	0.000140054	0.00239639	-2.62044	5159|3908|5649|5743|3655|148327|8322|2308|3551|3106|3107|7057|7098|182|5925|7472|10319|3661|896|6932|10207|1956|9586|6934|1285|841|7422|1740	http://www.genome.jp/kegg-bin/show_pathway?hsa05165/hsa:3551%09red/hsa:9586%09red/hsa:841%09red/hsa:6932%09red/hsa:6934%09red/hsa:5925%09red/hsa:7472%09red/hsa:3661%09red/hsa:1740%09red/hsa:7098%09red/hsa:5743%09red/hsa:5649%09red/hsa:10207%09red/hsa:1956%09red/hsa:3106%09red/hsa:3107%09red/hsa:3655%09red/hsa:896%09red/hsa:5159%09red/hsa:7422%09red/hsa:8322%09red/hsa:182%09red/hsa:3908%09red/hsa:…
TGF-beta signaling pathway	KEGG PATHWAY	hsa04350	13	94	0.000140115	0.00239639	-2.62044	2200|4093|269|26585|9241|7050|7057|654|653|7042|90|1030|93	http://www.genome.jp/kegg-bin/show_pathway?hsa04350/hsa:653%09red/hsa:654%09red/hsa:9241%09red/hsa:7057%09red/hsa:93%09red/hsa:4093%09red/hsa:90%09red/hsa:7050%09red/hsa:7042%09red/hsa:269%09red/hsa:1030%09red/hsa:2200%09red/hsa:26585%09red
Fluid shear stress and atherosclerosis	KEGG PATHWAY	hsa05418	16	139	0.000178435	0.00292542	-2.53381	4217|3554|3551|1843|3791|7056|27035|2353|445|7422|71|90|2947|3725|93|2944	http://www.genome.jp/kegg-bin/show_pathway?hsa05418/hsa:3551%09red/hsa:93%09red/hsa:2944%09red/hsa:2947%09red/hsa:445%09red/hsa:1843%09red/hsa:3725%09red/hsa:3791%09red/hsa:4217%09red/hsa:7056%09red/hsa:90%09red/hsa:27035%09red/hsa:7422%09red/hsa:2353%09red/hsa:71%09red/hsa:3554%09red
Circadian entrainment	KEGG PATHWAY	hsa04713	13	97	0.000185536	0.00301978	-2.52002	8864|2786|5187|5579|6261|2983|2773|2775|2770|3708|5332|2353|55811	http://www.genome.jp/kegg-bin/show_pathway?hsa04713/hsa:3708%09red/hsa:2773%09red/hsa:2770%09red/hsa:5332%09red/hsa:2983%09red/hsa:5579%09red/hsa:2775%09red/hsa:2786%09red/hsa:6261%09red/hsa:8864%09red/hsa:5187%09red/hsa:2353%09red/hsa:55811%09red
Cholinergic synapse	KEGG PATHWAY	hsa04725	14	112	0.000206066	0.00321463	-2.49287	3759|3717|2786|5579|2770|2773|2767|1136|2775|3708|5332|9586|2353|148327	http://www.genome.jp/kegg-bin/show_pathway?hsa04725/hsa:3708%09red/hsa:2773%09red/hsa:2767%09red/hsa:1136%09red/hsa:5332%09red/hsa:9586%09red/hsa:2775%09red/hsa:148327%09red/hsa:3717%09red/hsa:2786%09red/hsa:3759%09red/hsa:2353%09red/hsa:2770%09red/hsa:5579%09red
Melanoma	KEGG PATHWAY	hsa05218	11	72	0.000207436	0.00322623	-2.4913	5159|4286|3479|673|5925|1956|80310|2255|2247|4233|2252	http://www.genome.jp/kegg-bin/show_pathway?hsa05218/hsa:5925%09red/hsa:2255%09red/hsa:673%09red/hsa:3479%09red/hsa:2247%09red/hsa:4233%09red/hsa:2252%09red/hsa:80310%09red/hsa:1956%09red/hsa:4286%09red/hsa:5159%09red
Viral myocarditis	KEGG PATHWAY	hsa05416	10	60	0.000213787	0.00329513	-2.48213	27|841|3117|942|3106|3107|3908|6442|6443|71	http://www.genome.jp/kegg-bin/show_pathway?hsa05416/hsa:27%09red/hsa:942%09red/hsa:841%09red/hsa:3117%09red/hsa:3106%09red/hsa:3107%09red/hsa:6442%09red/hsa:6443%09red/hsa:71%09red/hsa:3908%09red
Insulin secretion	KEGG PATHWAY	hsa04911	12	86	0.000232109	0.00349386	-2.45669	3782|6833|5579|3778|2767|2740|5332|9586|9699|148327|483|480	http://www.genome.jp/kegg-bin/show_pathway?hsa04911/hsa:5579%09red/hsa:2767%09red/hsa:5332%09red/hsa:9586%09red/hsa:148327%09red/hsa:6833%09red/hsa:2740%09red/hsa:9699%09red/hsa:3782%09red/hsa:480%09red/hsa:483%09red/hsa:3778%09red
Thyroid hormone synthesis	KEGG PATHWAY	hsa04918	11	74	0.00025666	0.00380774	-2.41933	50506|5579|2878|3708|5332|9586|148327|483|433|405753|480	http://www.genome.jp/kegg-bin/show_pathway?hsa04918/hsa:3708%09red/hsa:5579%09red/hsa:433%09red/hsa:5332%09red/hsa:9586%09red/hsa:405753%09red/hsa:2878%09red/hsa:50506%09red/hsa:480%09red/hsa:483%09red/hsa:148327%09red
Cholesterol metabolism	KEGG PATHWAY	hsa04979	9	50	0.000264943	0.00388912	-2.41015	19|3931|6646|9388|4035|64241|29116|4864|3990	http://www.genome.jp/kegg-bin/show_pathway?hsa04979/hsa:4864%09red/hsa:3990%09red/hsa:19%09red/hsa:4035%09red/hsa:29116%09red/hsa:64241%09red/hsa:3931%09red/hsa:6646%09red/hsa:9388%09red
Melanogenesis	KEGG PATHWAY	hsa04916	13	101	0.000265324	0.00388912	-2.41015	4286|5579|3815|2770|2773|2775|6932|5332|6934|1910|7472|148327|8322	http://www.genome.jp/kegg-bin/show_pathway?hsa04916/hsa:5579%09red/hsa:2773%09red/hsa:2770%09red/hsa:7472%09red/hsa:5332%09red/hsa:2775%09red/hsa:148327%09red/hsa:1910%09red/hsa:3815%09red/hsa:8322%09red/hsa:4286%09red/hsa:6934%09red/hsa:6932%09red
Natural killer cell mediated cytotoxicity	KEGG PATHWAY	hsa04650	15	131	0.000295398	0.0041748	-2.37936	3384|22914|4277|5579|3821|3106|3107|962|51744|10451|80329|5336|7535|673|100507436	http://www.genome.jp/kegg-bin/show_pathway?hsa04650/hsa:5579%09red/hsa:5336%09red/hsa:3384%09red/hsa:3821%09red/hsa:7535%09red/hsa:80329%09red/hsa:673%09red/hsa:962%09red/hsa:22914%09red/hsa:51744%09red/hsa:4277%09red/hsa:3106%09red/hsa:3107%09red/hsa:100507436%09red/hsa:10451%09red
PD-L1 expression and PD-1 checkpoint pathway in cancer	KEGG PATHWAY	hsa05235	12	89	0.000308326	0.00433631	-2.36288	3717|916|3551|353376|27436|1956|3091|2353|915|3725|7535|10125	http://www.genome.jp/kegg-bin/show_pathway?hsa05235/hsa:3551%09red/hsa:353376%09red/hsa:7535%09red/hsa:10125%09red/hsa:3725%09red/hsa:3717%09red/hsa:916%09red/hsa:915%09red/hsa:27436%09red/hsa:1956%09red/hsa:2353%09red/hsa:3091%09red
Pertussis	KEGG PATHWAY	hsa05133	11	76	0.00031539	0.00439718	-2.35683	23643|3661|2770|715|2773|353376|929|722|51135|2353|3725	http://www.genome.jp/kegg-bin/show_pathway?hsa05133/hsa:2773%09red/hsa:2770%09red/hsa:2353%09red/hsa:353376%09red/hsa:3661%09red/hsa:715%09red/hsa:3725%09red/hsa:23643%09red/hsa:929%09red/hsa:51135%09red/hsa:722%09red
FoxO signaling pathway	KEGG PATHWAY	hsa04068	15	132	0.000318087	0.00441377	-2.35519	847|2308|3667|3551|1263|5106|3479|673|8660|3575|1956|23411|7042|1030|3643	http://www.genome.jp/kegg-bin/show_pathway?hsa04068/hsa:3551%09red/hsa:3667%09red/hsa:1030%09red/hsa:23411%09red/hsa:8660%09red/hsa:673%09red/hsa:1263%09red/hsa:3479%09red/hsa:3575%09red/hsa:5106%09red/hsa:847%09red/hsa:1956%09red/hsa:2308%09red/hsa:3643%09red/hsa:7042%09red
Bladder cancer	KEGG PATHWAY	hsa05219	8	41	0.000358757	0.00488593	-2.31105	23604|7057|673|5925|1956|7422|2261|2064	http://www.genome.jp/kegg-bin/show_pathway?hsa05219/hsa:5925%09red/hsa:673%09red/hsa:2064%09red/hsa:7057%09red/hsa:2261%09red/hsa:23604%09red/hsa:7422%09red/hsa:1956%09red
Adrenergic signaling in cardiomyocytes	KEGG PATHWAY	hsa04261	16	149	0.000363981	0.00490757	-2.30913	6547|785|7168|7169|781|782|2770|2773|5332|9586|185|154|55799|148327|483|480	http://www.genome.jp/kegg-bin/show_pathway?hsa04261/hsa:2773%09red/hsa:2770%09red/hsa:785%09red/hsa:5332%09red/hsa:9586%09red/hsa:55799%09red/hsa:148327%09red/hsa:154%09red/hsa:782%09red/hsa:781%09red/hsa:480%09red/hsa:6547%09red/hsa:7168%09red/hsa:7169%09red/hsa:483%09red/hsa:185%09red
Neuroactive ligand-receptor interaction	KEGG PATHWAY	hsa04080	27	338	0.000440215	0.00570397	-2.24382	154|1325|8620|165829|3061|136|6865|116443|4922|2740|2151|185|9568|9934|3953|5023|1136|4886|1910|6863|2550|2554|2898|2696|2693|2149|2690	http://www.genome.jp/kegg-bin/show_pathway?hsa04080/hsa:9568%09red/hsa:3953%09red/hsa:5023%09red/hsa:154%09red/hsa:116443%09red/hsa:2740%09red/hsa:2149%09red/hsa:1136%09red/hsa:165829%09red/hsa:1910%09red/hsa:3061%09red/hsa:8620%09red/hsa:2898%09red/hsa:6863%09red/hsa:6865%09red/hsa:1325%09red/hsa:185%09red/hsa:2696%09red/hsa:2690%09red/hsa:2693%09red/hsa:4886%09red/hsa:9934%09red/hsa:2151%09red/…
IL-17 signaling pathway	KEGG PATHWAY	hsa04657	12	93	0.000442091	0.00570397	-2.24382	53342|3551|841|6279|2920|55540|8061|10758|5743|2353|3725|2354	http://www.genome.jp/kegg-bin/show_pathway?hsa04657/hsa:3551%09red/hsa:55540%09red/hsa:2920%09red/hsa:5743%09red/hsa:3725%09red/hsa:841%09red/hsa:8061%09red/hsa:6279%09red/hsa:2353%09red/hsa:2354%09red/hsa:53342%09red/hsa:10758%09red
GnRH signaling pathway	KEGG PATHWAY	hsa04912	12	93	0.000442091	0.00570397	-2.24382	4214|10746|5579|4323|2767|5338|3708|1956|5321|5332|3725|1958	http://www.genome.jp/kegg-bin/show_pathway?hsa04912/hsa:3708%09red/hsa:5579%09red/hsa:2767%09red/hsa:5332%09red/hsa:3725%09red/hsa:5338%09red/hsa:4214%09red/hsa:4323%09red/hsa:1956%09red/hsa:10746%09red/hsa:1958%09red/hsa:5321%09red
Hepatocellular carcinoma	KEGG PATHWAY	hsa05225	17	168	0.000454318	0.0058461	-2.23313	6934|4041|5579|55193|7042|8322|673|6932|5925|1956|71|5336|2947|7472|2944|4233|8289	http://www.genome.jp/kegg-bin/show_pathway?hsa05225/hsa:5579%09red/hsa:5336%09red/hsa:5925%09red/hsa:7472%09red/hsa:2944%09red/hsa:2947%09red/hsa:8289%09red/hsa:4233%09red/hsa:55193%09red/hsa:4041%09red/hsa:7042%09red/hsa:673%09red/hsa:8322%09red/hsa:6932%09red/hsa:71%09red/hsa:6934%09red/hsa:1956%09red
Apelin signaling pathway	KEGG PATHWAY	hsa04371	15	137	0.000455378	0.0058461	-2.23313	6547|5289|2786|91807|6261|2770|2773|1958|182|3708|5332|185|5054|1490|55811	http://www.genome.jp/kegg-bin/show_pathway?hsa04371/hsa:3708%09red/hsa:2773%09red/hsa:2770%09red/hsa:5332%09red/hsa:91807%09red/hsa:2786%09red/hsa:5289%09red/hsa:6261%09red/hsa:1490%09red/hsa:6547%09red/hsa:182%09red/hsa:1958%09red/hsa:185%09red/hsa:5054%09red/hsa:55811%09red
Regulation of lipolysis in adipocytes	KEGG PATHWAY	hsa04923	9	55	0.000493742	0.00613958	-2.21186	3667|154|2770|4881|2773|4886|8660|5743|3643	http://www.genome.jp/kegg-bin/show_pathway?hsa04923/hsa:3667%09red/hsa:2773%09red/hsa:2770%09red/hsa:8660%09red/hsa:5743%09red/hsa:154%09red/hsa:4886%09red/hsa:4881%09red/hsa:3643%09red
Amphetamine addiction	KEGG PATHWAY	hsa05031	10	68	0.000521896	0.00645847	-2.18987	23411|5579|7054|2353|9586|84152|3725|148327|116443|2354	http://www.genome.jp/kegg-bin/show_pathway?hsa05031/hsa:5579%09red/hsa:9586%09red/hsa:148327%09red/hsa:3725%09red/hsa:23411%09red/hsa:116443%09red/hsa:7054%09red/hsa:2353%09red/hsa:2354%09red/hsa:84152%09red
Chemokine signaling pathway	KEGG PATHWAY	hsa04062	18	190	0.000642711	0.00753685	-2.12281	6355|3717|2786|3551|5579|10850|2770|2920|2773|9475|10451|6368|729230|5332|673|3055|6367|10344	http://www.genome.jp/kegg-bin/show_pathway?hsa04062/hsa:5579%09red/hsa:2773%09red/hsa:2770%09red/hsa:3551%09red/hsa:6368%09red/hsa:2920%09red/hsa:673%09red/hsa:6367%09red/hsa:729230%09red/hsa:3717%09red/hsa:2786%09red/hsa:9475%09red/hsa:6355%09red/hsa:10850%09red/hsa:10451%09red/hsa:3055%09red/hsa:10344%09red/hsa:5332%09red
Aldosterone synthesis and secretion	KEGG PATHWAY	hsa04925	12	98	0.000675173	0.00786985	-2.10403	5579|4881|4929|2767|3708|5332|9586|185|3164|148327|483|480	http://www.genome.jp/kegg-bin/show_pathway?hsa04925/hsa:3708%09red/hsa:5579%09red/hsa:2767%09red/hsa:5332%09red/hsa:9586%09red/hsa:148327%09red/hsa:3164%09red/hsa:4929%09red/hsa:480%09red/hsa:483%09red/hsa:4881%09red/hsa:185%09red
Adherens junction	KEGG PATHWAY	hsa04520	10	72	0.000778633	0.00884857	-2.05313	4008|29119|71|3643|6932|2064|1956|6934|5787|4233	http://www.genome.jp/kegg-bin/show_pathway?hsa04520/hsa:5787%09red/hsa:71%09red/hsa:4233%09red/hsa:4008%09red/hsa:2064%09red/hsa:1956%09red/hsa:29119%09red/hsa:6932%09red/hsa:6934%09red/hsa:3643%09red
Viral protein interaction with cytokine and cytokine receptor	KEGG PATHWAY	hsa04061	12	100	0.000793575	0.00893944	-2.04869	6355|3606|10850|2920|3587|3570|3559|8740|6368|729230|6367|10344	http://www.genome.jp/kegg-bin/show_pathway?hsa04061/hsa:10850%09red/hsa:3570%09red/hsa:3587%09red/hsa:729230%09red/hsa:2920%09red/hsa:3559%09red/hsa:6367%09red/hsa:3606%09red/hsa:6355%09red/hsa:8740%09red/hsa:10344%09red/hsa:6368%09red
Cardiac muscle contraction	KEGG PATHWAY	hsa04260	11	86	0.000805972	0.00901988	-2.0448	6547|785|7168|7169|781|782|845|55799|483|10345|480	http://www.genome.jp/kegg-bin/show_pathway?hsa04260/hsa:10345%09red/hsa:483%09red/hsa:55799%09red/hsa:785%09red/hsa:782%09red/hsa:781%09red/hsa:845%09red/hsa:480%09red/hsa:6547%09red/hsa:7168%09red/hsa:7169%09red
Serotonergic synapse	KEGG PATHWAY	hsa04726	13	115	0.000813178	0.00904156	-2.04376	2786|5579|1843|2773|2775|673|5743|2770|3708|5332|6532|5321|1573	http://www.genome.jp/kegg-bin/show_pathway?hsa04726/hsa:3708%09red/hsa:2773%09red/hsa:2770%09red/hsa:5332%09red/hsa:5579%09red/hsa:5743%09red/hsa:1843%09red/hsa:2775%09red/hsa:2786%09red/hsa:6532%09red/hsa:673%09red/hsa:1573%09red/hsa:5321%09red
Human immunodeficiency virus 1 infection	KEGG PATHWAY	hsa05170	19	212	0.000855741	0.0094943	-2.02254	5579|3551|2786|3661|916|841|2770|3106|2773|2767|2775|2353|3708|51135|5336|915|3725|8906|3107	http://www.genome.jp/kegg-bin/show_pathway?hsa05170/hsa:3708%09red/hsa:5336%09red/hsa:2767%09red/hsa:3551%09red/hsa:3661%09red/hsa:2773%09red/hsa:3725%09red/hsa:2786%09red/hsa:915%09red/hsa:916%09red/hsa:5579%09red/hsa:2775%09red/hsa:841%09red/hsa:3106%09red/hsa:3107%09red/hsa:2353%09red/hsa:51135%09red/hsa:8906%09red/hsa:2770%09red
Gap junction	KEGG PATHWAY	hsa04540	11	88	0.000956408	0.0103709	-1.98418	5159|5579|2983|2773|2767|2770|3708|1956|80310|5332|10746	http://www.genome.jp/kegg-bin/show_pathway?hsa04540/hsa:3708%09red/hsa:2773%09red/hsa:2770%09red/hsa:80310%09red/hsa:5332%09red/hsa:2983%09red/hsa:2767%09red/hsa:5159%09red/hsa:10746%09red/hsa:1956%09red/hsa:5579%09red
Aldosterone-regulated sodium reabsorption	KEGG PATHWAY	hsa04960	7	37	0.000977631	0.010551	-1.9767	23327|3667|5579|3643|3479|483|480	http://www.genome.jp/kegg-bin/show_pathway?hsa04960/hsa:5579%09red/hsa:3667%09red/hsa:3479%09red/hsa:480%09red/hsa:483%09red/hsa:3643%09red/hsa:23327%09red
GABAergic synapse	KEGG PATHWAY	hsa04727	11	89	0.0010399	0.011038	-1.95711	2550|2786|2554|5579|2770|2773|2775|10991|5334|9001|9568	http://www.genome.jp/kegg-bin/show_pathway?hsa04727/hsa:5579%09red/hsa:2773%09red/hsa:9568%09red/hsa:5334%09red/hsa:2775%09red/hsa:2786%09red/hsa:10991%09red/hsa:9001%09red/hsa:2550%09red/hsa:2770%09red/hsa:2554%09red
C-type lectin receptor signaling pathway	KEGG PATHWAY	hsa04625	12	104	0.00108274	0.0114053	-1.94289	4046|53342|3551|841|1263|1959|1960|3708|5743|5336|3725|6367	http://www.genome.jp/kegg-bin/show_pathway?hsa04625/hsa:3708%09red/hsa:5336%09red/hsa:3551%09red/hsa:5743%09red/hsa:1263%09red/hsa:3725%09red/hsa:1959%09red/hsa:4046%09red/hsa:1960%09red/hsa:841%09red/hsa:53342%09red/hsa:6367%09red
Toll-like receptor signaling pathway	KEGG PATHWAY	hsa04620	12	104	0.00108274	0.0114053	-1.94289	10333|3661|3551|841|23643|942|7098|353376|929|51135|2353|3725	http://www.genome.jp/kegg-bin/show_pathway?hsa04620/hsa:3551%09red/hsa:2353%09red/hsa:3661%09red/hsa:942%09red/hsa:7098%09red/hsa:3725%09red/hsa:23643%09red/hsa:841%09red/hsa:10333%09red/hsa:929%09red/hsa:51135%09red/hsa:353376%09red
N-Glycan biosynthesis	KEGG PATHWAY	hsa00510	8	50	0.00114308	0.0119121	-1.92401	4121|11253|4124|25834|2530|6480|85365|2683	http://www.genome.jp/kegg-bin/show_pathway?hsa00510/hsa:85365%09red/hsa:2683%09red/hsa:2530%09red/hsa:4124%09red/hsa:4121%09red/hsa:25834%09red/hsa:6480%09red/hsa:11253%09red
Acute myeloid leukemia	KEGG PATHWAY	hsa05221	9	66	0.00157793	0.0155617	-1.80794	2322|8864|3551|3815|862|673|6932|929|6934	http://www.genome.jp/kegg-bin/show_pathway?hsa05221/hsa:3551%09red/hsa:3815%09red/hsa:2322%09red/hsa:8864%09red/hsa:673%09red/hsa:862%09red/hsa:6932%09red/hsa:929%09red/hsa:6934%09red
TNF signaling pathway	KEGG PATHWAY	hsa04668	12	112	0.00192541	0.0179566	-1.74578	4217|11035|3551|841|2920|4323|182|5743|9586|2353|3725|148327	http://www.genome.jp/kegg-bin/show_pathway?hsa04668/hsa:3551%09red/hsa:9586%09red/hsa:2920%09red/hsa:5743%09red/hsa:3725%09red/hsa:4217%09red/hsa:11035%09red/hsa:841%09red/hsa:148327%09red/hsa:4323%09red/hsa:182%09red/hsa:2353%09red
Osteoclast differentiation	KEGG PATHWAY	hsa04380	13	128	0.00197247	0.018329	-1.73686	2353|2274|3554|4286|3551|5336|27035|8061|9846|7042|3725|2213|2354	http://www.genome.jp/kegg-bin/show_pathway?hsa04380/hsa:3551%09red/hsa:5336%09red/hsa:3554%09red/hsa:3725%09red/hsa:2213%09red/hsa:2274%09red/hsa:27035%09red/hsa:7042%09red/hsa:9846%09red/hsa:8061%09red/hsa:4286%09red/hsa:2353%09red/hsa:2354%09red
Salmonella infection	KEGG PATHWAY	hsa05132	10	83	0.00205544	0.0189292	-1.72287	5586|3606|5217|2317|9475|929|2353|71|2920|3725	http://www.genome.jp/kegg-bin/show_pathway?hsa05132/hsa:5586%09red/hsa:2353%09red/hsa:3606%09red/hsa:3725%09red/hsa:9475%09red/hsa:2317%09red/hsa:2920%09red/hsa:5217%09red/hsa:929%09red/hsa:71%09red
Relaxin signaling pathway	KEGG PATHWAY	hsa04926	13	130	0.00223535	0.0201534	-1.69565	1285|2786|2770|2773|2775|2353|1956|5332|9586|7422|1910|3725|148327	http://www.genome.jp/kegg-bin/show_pathway?hsa04926/hsa:2773%09red/hsa:1285%09red/hsa:5332%09red/hsa:9586%09red/hsa:2775%09red/hsa:148327%09red/hsa:3725%09red/hsa:2786%09red/hsa:1910%09red/hsa:1956%09red/hsa:7422%09red/hsa:2353%09red/hsa:2770%09red
Choline metabolism in cancer	KEGG PATHWAY	hsa05231	11	99	0.00225566	0.0202655	-1.69324	5159|5579|3091|5338|2353|1956|80310|5321|3725|160851|56261	http://www.genome.jp/kegg-bin/show_pathway?hsa05231/hsa:5579%09red/hsa:80310%09red/hsa:5321%09red/hsa:160851%09red/hsa:3725%09red/hsa:5159%09red/hsa:5338%09red/hsa:56261%09red/hsa:1956%09red/hsa:2353%09red/hsa:3091%09red
Dopaminergic synapse	KEGG PATHWAY	hsa04728	13	131	0.0023772	0.020672	-1.68462	2786|3798|5579|2770|2773|2775|7054|3708|5332|9586|2353|84152|148327	http://www.genome.jp/kegg-bin/show_pathway?hsa04728/hsa:3708%09red/hsa:2773%09red/hsa:2770%09red/hsa:2353%09red/hsa:5332%09red/hsa:9586%09red/hsa:5579%09red/hsa:148327%09red/hsa:2775%09red/hsa:2786%09red/hsa:7054%09red/hsa:3798%09red/hsa:84152%09red
Axon guidance	KEGG PATHWAY	hsa04360	16	181	0.00239913	0.0208276	-1.68136	84448|2044|9723|57556|57522|2773|59277|9475|2770|5921|5336|1945|4233|3897|64218|80031	http://www.genome.jp/kegg-bin/show_pathway?hsa04360/hsa:5336%09red/hsa:2770%09red/hsa:3897%09red/hsa:59277%09red/hsa:5921%09red/hsa:4233%09red/hsa:9475%09red/hsa:1945%09red/hsa:84448%09red/hsa:2044%09red/hsa:57522%09red/hsa:64218%09red/hsa:9723%09red/hsa:57556%09red/hsa:80031%09red/hsa:2773%09red
Phospholipase D signaling pathway	KEGG PATHWAY	hsa04072	14	148	0.00247991	0.0214564	-1.66844	5159|2206|3815|5321|185|1956|5332|80310|5336|5338|3643|160851|2149|9846	http://www.genome.jp/kegg-bin/show_pathway?hsa04072/hsa:2149%09red/hsa:5336%09red/hsa:80310%09red/hsa:5332%09red/hsa:160851%09red/hsa:3815%09red/hsa:5159%09red/hsa:5338%09red/hsa:1956%09red/hsa:9846%09red/hsa:2206%09red/hsa:185%09red/hsa:3643%09red/hsa:5321%09red
p53 signaling pathway	KEGG PATHWAY	hsa04115	9	72	0.00270194	0.0230291	-1.63772	27244|896|841|4194|143686|3479|5268|5054|7057	http://www.genome.jp/kegg-bin/show_pathway?hsa04115/hsa:896%09red/hsa:143686%09red/hsa:3479%09red/hsa:5268%09red/hsa:4194%09red/hsa:27244%09red/hsa:7057%09red/hsa:841%09red/hsa:5054%09red
Epstein-Barr virus infection	KEGG PATHWAY	hsa05169	17	201	0.00273738	0.0232926	-1.63278	965|3661|841|896|2208|3106|3107|5925|3551|7431|51135|5336|915|3725|916|4734|3117	http://www.genome.jp/kegg-bin/show_pathway?hsa05169/hsa:896%09red/hsa:5336%09red/hsa:5925%09red/hsa:3551%09red/hsa:3117%09red/hsa:3661%09red/hsa:965%09red/hsa:916%09red/hsa:915%09red/hsa:3725%09red/hsa:7431%09red/hsa:841%09red/hsa:2208%09red/hsa:3107%09red/hsa:3106%09red/hsa:4734%09red/hsa:51135%09red
Lysine degradation	KEGG PATHWAY	hsa00310	8	59	0.00291991	0.0243231	-1.61398	6419|5352|4297|64324|58508|2145|54904|55870	http://www.genome.jp/kegg-bin/show_pathway?hsa00310/hsa:5352%09red/hsa:64324%09red/hsa:54904%09red/hsa:2145%09red/hsa:55870%09red/hsa:4297%09red/hsa:6419%09red/hsa:58508%09red
Inositol phosphate metabolism	KEGG PATHWAY	hsa00562	9	74	0.0031923	0.0260412	-1.58434	5289|8867|9651|51196|5286|5333|5332|23007|5336	http://www.genome.jp/kegg-bin/show_pathway?hsa00562/hsa:5336%09red/hsa:5289%09red/hsa:23007%09red/hsa:5333%09red/hsa:5332%09red/hsa:51196%09red/hsa:5286%09red/hsa:8867%09red/hsa:9651%09red
AMPK signaling pathway	KEGG PATHWAY	hsa04152	12	120	0.00324309	0.0263335	-1.57949	2308|3667|3953|5106|10645|3479|8660|9586|5210|23411|148327|3643	http://www.genome.jp/kegg-bin/show_pathway?hsa04152/hsa:3667%09red/hsa:9586%09red/hsa:3953%09red/hsa:8660%09red/hsa:148327%09red/hsa:3479%09red/hsa:5106%09red/hsa:5210%09red/hsa:23411%09red/hsa:10645%09red/hsa:3643%09red/hsa:2308%09red
mTOR signaling pathway	KEGG PATHWAY	hsa04150	14	153	0.0032724	0.0265296	-1.57627	3667|4041|5579|96459|8322|3479|673|253260|6249|23175|7472|3551|3643|2887	http://www.genome.jp/kegg-bin/show_pathway?hsa04150/hsa:5579%09red/hsa:3551%09red/hsa:2887%09red/hsa:7472%09red/hsa:96459%09red/hsa:673%09red/hsa:253260%09red/hsa:3479%09red/hsa:23175%09red/hsa:3667%09red/hsa:4041%09red/hsa:8322%09red/hsa:3643%09red/hsa:6249%09red
Tight junction	KEGG PATHWAY	hsa04530	15	170	0.00327755	0.0265296	-1.57627	23327|4214|4217|4734|10207|2064|11346|54566|9475|4621|1364|71|4628|3725|1740	http://www.genome.jp/kegg-bin/show_pathway?hsa04530/hsa:54566%09red/hsa:1740%09red/hsa:1364%09red/hsa:3725%09red/hsa:11346%09red/hsa:4217%09red/hsa:9475%09red/hsa:2064%09red/hsa:4214%09red/hsa:4734%09red/hsa:23327%09red/hsa:4621%09red/hsa:10207%09red/hsa:71%09red/hsa:4628%09red
Yersinia infection	KEGG PATHWAY	hsa05135	12	121	0.00344953	0.0271948	-1.56551	5586|3661|3606|3551|10451|9475|644150|71|51135|2353|7535|3725	http://www.genome.jp/kegg-bin/show_pathway?hsa05135/hsa:3551%09red/hsa:5586%09red/hsa:7535%09red/hsa:3661%09red/hsa:3606%09red/hsa:644150%09red/hsa:10451%09red/hsa:3725%09red/hsa:71%09red/hsa:9475%09red/hsa:2353%09red/hsa:51135%09red
Gastric acid secretion	KEGG PATHWAY	hsa04971	9	75	0.0034624	0.0272129	-1.56523	3759|91807|5579|2770|2773|3708|5332|483|480	http://www.genome.jp/kegg-bin/show_pathway?hsa04971/hsa:3708%09red/hsa:2773%09red/hsa:2770%09red/hsa:5332%09red/hsa:91807%09red/hsa:3759%09red/hsa:480%09red/hsa:483%09red/hsa:5579%09red
Protein digestion and absorption	KEGG PATHWAY	hsa04974	10	90	0.0035093	0.0274833	-1.56093	1285|6547|1359|206358|1303|1308|169044|1504|483|480	http://www.genome.jp/kegg-bin/show_pathway?hsa04974/hsa:1285%09red/hsa:1504%09red/hsa:483%09red/hsa:169044%09red/hsa:1359%09red/hsa:206358%09red/hsa:480%09red/hsa:6547%09red/hsa:1308%09red/hsa:1303%09red
Salivary secretion	KEGG PATHWAY	hsa04970	10	90	0.0035093	0.0274833	-1.56093	4025|3778|154|5579|2983|4069|3708|5332|483|480	http://www.genome.jp/kegg-bin/show_pathway?hsa04970/hsa:3708%09red/hsa:5579%09red/hsa:5332%09red/hsa:2983%09red/hsa:154%09red/hsa:4069%09red/hsa:483%09red/hsa:3778%09red/hsa:4025%09red/hsa:480%09red
Longevity regulating pathway - multiple species	KEGG PATHWAY	hsa04213	8	62	0.0038422	0.0293903	-1.5318	847|2308|3667|3479|8660|23411|3306|3643	http://www.genome.jp/kegg-bin/show_pathway?hsa04213/hsa:3667%09red/hsa:8660%09red/hsa:3306%09red/hsa:3479%09red/hsa:23411%09red/hsa:847%09red/hsa:3643%09red/hsa:2308%09red
Signaling pathways regulating pluripotency of stem cells	KEGG PATHWAY	hsa04550	13	140	0.00401665	0.0306337	-1.5138	4093|3717|2261|9314|6926|3479|6932|1749|90|93|2247|7472|8322	http://www.genome.jp/kegg-bin/show_pathway?hsa04550/hsa:7472%09red/hsa:9314%09red/hsa:3479%09red/hsa:3717%09red/hsa:2247%09red/hsa:1749%09red/hsa:93%09red/hsa:4093%09red/hsa:90%09red/hsa:2261%09red/hsa:8322%09red/hsa:6932%09red/hsa:6926%09red
Ovarian steroidogenesis	KEGG PATHWAY	hsa04913	7	49	0.00405898	0.0308195	-1.51117	3479|654|5743|5321|1573|51478|3643	http://www.genome.jp/kegg-bin/show_pathway?hsa04913/hsa:654%09red/hsa:5321%09red/hsa:5743%09red/hsa:3479%09red/hsa:51478%09red/hsa:1573%09red/hsa:3643%09red
Primary immunodeficiency	KEGG PATHWAY	hsa05340	6	37	0.0044117	0.0326041	-1.48673	64421|3575|7535|915|916|925	http://www.genome.jp/kegg-bin/show_pathway?hsa05340/hsa:915%09red/hsa:7535%09red/hsa:916%09red/hsa:64421%09red/hsa:3575%09red/hsa:925%09red
Amoebiasis	KEGG PATHWAY	hsa05146	10	95	0.00497492	0.0353254	-1.45191	1285|10319|3554|5579|2767|3908|5269|929|5332|7042	http://www.genome.jp/kegg-bin/show_pathway?hsa05146/hsa:5579%09red/hsa:2767%09red/hsa:5332%09red/hsa:5269%09red/hsa:1285%09red/hsa:7042%09red/hsa:10319%09red/hsa:929%09red/hsa:3908%09red/hsa:3554%09red
Alcoholism	KEGG PATHWAY	hsa05034	15	180	0.00533666	0.037277	-1.42856	2786|2773|2770|10645|2775|7054|673|9586|136|554313|84152|148327|116443|2354|4915	http://www.genome.jp/kegg-bin/show_pathway?hsa05034/hsa:2773%09red/hsa:2770%09red/hsa:9586%09red/hsa:2775%09red/hsa:10645%09red/hsa:673%09red/hsa:2786%09red/hsa:116443%09red/hsa:7054%09red/hsa:4915%09red/hsa:148327%09red/hsa:554313%09red/hsa:136%09red/hsa:2354%09red/hsa:84152%09red
Glycerophospholipid metabolism	KEGG PATHWAY	hsa00564	10	97	0.00568037	0.0385277	-1.41423	160851|5321|3931|196051|56261|9663|64900|23175|5338|391013	http://www.genome.jp/kegg-bin/show_pathway?hsa00564/hsa:5321%09red/hsa:9663%09red/hsa:160851%09red/hsa:23175%09red/hsa:391013%09red/hsa:56261%09red/hsa:3931%09red/hsa:196051%09red/hsa:5338%09red/hsa:64900%09red
B cell receptor signaling pathway	KEGG PATHWAY	hsa04662	9	82	0.00589035	0.0397425	-1.40074	2213|118788|3551|5579|5336|8519|10451|3725|2353	http://www.genome.jp/kegg-bin/show_pathway?hsa04662/hsa:5579%09red/hsa:5336%09red/hsa:3551%09red/hsa:118788%09red/hsa:3725%09red/hsa:8519%09red/hsa:2213%09red/hsa:2353%09red/hsa:10451%09red
Viral carcinogenesis	KEGG PATHWAY	hsa05203	16	201	0.00612842	0.0407239	-1.39015	3661|841|896|3106|3107|1960|5925|9586|1654|5922|554313|3725|1030|148327|1959|5966	http://www.genome.jp/kegg-bin/show_pathway?hsa05203/hsa:896%09red/hsa:1654%09red/hsa:5966%09red/hsa:5925%09red/hsa:5922%09red/hsa:9586%09red/hsa:3661%09red/hsa:148327%09red/hsa:3725%09red/hsa:1030%09red/hsa:841%09red/hsa:1960%09red/hsa:3107%09red/hsa:3106%09red/hsa:554313%09red/hsa:1959%09red
Phosphatidylinositol signaling system	KEGG PATHWAY	hsa04070	10	99	0.00646151	0.0411602	-1.38552	5289|8867|5579|51196|5333|5286|3708|5332|5336|160851	http://www.genome.jp/kegg-bin/show_pathway?hsa04070/hsa:3708%09red/hsa:5336%09red/hsa:5289%09red/hsa:5333%09red/hsa:5332%09red/hsa:51196%09red/hsa:160851%09red/hsa:5286%09red/hsa:8867%09red/hsa:5579%09red
Central carbon metabolism in cancer	KEGG PATHWAY	hsa05230	8	69	0.00686165	0.0432598	-1.36392	5159|2322|3091|2064|3815|1956|2261|4233	http://www.genome.jp/kegg-bin/show_pathway?hsa05230/hsa:3815%09red/hsa:4233%09red/hsa:5159%09red/hsa:2322%09red/hsa:2064%09red/hsa:2261%09red/hsa:3091%09red/hsa:1956%09red
ErbB signaling pathway	KEGG PATHWAY	hsa04012	9	85	0.0072631	0.0453767	-1.34317	27|5579|673|1956|5336|3725|2064|2065|374	http://www.genome.jp/kegg-bin/show_pathway?hsa04012/hsa:5579%09red/hsa:5336%09red/hsa:27%09red/hsa:673%09red/hsa:3725%09red/hsa:2064%09red/hsa:2065%09red/hsa:374%09red/hsa:1956%09red
Thyroid hormone signaling pathway	KEGG PATHWAY	hsa04919	11	119	0.00801336	0.0484187	-1.31499	2308|5579|51196|23389|5333|3091|71|5336|5332|483|480	http://www.genome.jp/kegg-bin/show_pathway?hsa04919/hsa:5579%09red/hsa:5336%09red/hsa:5333%09red/hsa:5332%09red/hsa:51196%09red/hsa:23389%09red/hsa:480%09red/hsa:483%09red/hsa:71%09red/hsa:3091%09red/hsa:2308%09red
Apoptosis	KEGG PATHWAY	hsa04210	12	136	0.00802447	0.048429	-1.31489	4217|4170|3551|841|2353|6708|3708|1519|71|3725|10039|823	http://www.genome.jp/kegg-bin/show_pathway?hsa04210/hsa:3708%09red/hsa:3551%09red/hsa:823%09red/hsa:4170%09red/hsa:1519%09red/hsa:3725%09red/hsa:4217%09red/hsa:10039%09red/hsa:841%09red/hsa:6708%09red/hsa:2353%09red/hsa:71%09red
T cell receptor signaling pathway	KEGG PATHWAY	hsa04660	10	103	0.00827184	0.0485827	-1.31352	916|3551|9402|10451|2353|915|3725|7535|925|10125	http://www.genome.jp/kegg-bin/show_pathway?hsa04660/hsa:3551%09red/hsa:7535%09red/hsa:3725%09red/hsa:10125%09red/hsa:916%09red/hsa:915%09red/hsa:9402%09red/hsa:925%09red/hsa:2353%09red/hsa:10451%09red

## Sheet: S4
Table S4.The results of KEGG analyses of DEGs between any two samples.
Term	Database	ID	Inputnumber	Background number	GeneRatio	P-Value	Corrected_P Value	Type
Oxidative phosphorylation	KEGG PATHWAY	hsa00190	70	133	0.526316	1.63e-54	1.14e-51	D3_pAT
Thermogenesis	KEGG PATHWAY	hsa04714	83	231	0.359307	5.49e-54	3.27e-51	D3_pAT
Citrate cycle (TCA cycle)	KEGG PATHWAY	hsa00020	18	30	0.6	9.21e-16	1.1e-13	D3_pAT
Fatty acid metabolism	KEGG PATHWAY	hsa01212	15	57	0.263158	2.73e-09	1.87e-07	D3_pAT
PPAR signaling pathway	KEGG PATHWAY	hsa03320	16	76	0.210526	1.28e-08	7.65e-07	D3_pAT
Fatty acid degradation	KEGG PATHWAY	hsa00071	12	44	0.272727	7.57e-08	4.05e-06	D3_pAT
Fatty acid elongation	KEGG PATHWAY	hsa00062	7	27	0.259259	5.39e-05	0.001374	D3_pAT
Insulin resistance	KEGG PATHWAY	hsa04931	12	108	0.111111	0.000251	0.004749	D3_pAT
Fatty acid biosynthesis	KEGG PATHWAY	hsa00061	5	18	0.277778	0.000497	0.008389	D3_pAT
Calcium signaling pathway	KEGG PATHWAY	hsa04020	16	193	0.0829016	0.000564	0.009414	D3_pAT
Tight junction	KEGG PATHWAY	hsa04530	14	170	0.0823529	0.001289	0.017565	D3_pAT
Apoptosis	KEGG PATHWAY	hsa04210	12	136	0.0882353	0.001631	0.020935	D3_pAT
AMPK signaling pathway	KEGG PATHWAY	hsa04152	11	120	0.0916667	0.001902	0.023713	D3_pAT
Gap junction	KEGG PATHWAY	hsa04540	9	88	0.102273	0.002436	0.028066	D3_pAT
PPAR signaling pathway	KEGG PATHWAY	hsa03320	18	76	0.236842	1.46e-07	1.61e-05	D12_pAT
Fatty acid metabolism	KEGG PATHWAY	hsa01212	15	57	0.263158	5.05e-07	4.71e-05	D12_pAT
Regulation of lipolysis in adipocytes	KEGG PATHWAY	hsa04923	12	55	0.218182	3.47e-05	0.001513	D12_pAT
cAMP signaling pathway	KEGG PATHWAY	hsa04024	25	214	0.116822	6.88e-05	0.002586	D12_pAT
Fatty acid biosynthesis	KEGG PATHWAY	hsa00061	7	18	0.388889	7.92e-05	0.002901	D12_pAT
Biosynthesis of unsaturated fatty acids	KEGG PATHWAY	hsa01040	8	27	0.296296	0.000119	0.003997	D12_pAT
Insulin resistance	KEGG PATHWAY	hsa04931	16	108	0.148148	0.000123	0.004112	D12_pAT
Insulin signaling pathway	KEGG PATHWAY	hsa04910	18	137	0.131387	0.000188	0.005626	D12_pAT
Thyroid hormone signaling pathway	KEGG PATHWAY	hsa04919	16	119	0.134454	0.000332	0.008863	D12_pAT
Fatty acid degradation	KEGG PATHWAY	hsa00071	9	44	0.204545	0.000493	0.011414	D12_pAT
Fatty acid elongation	KEGG PATHWAY	hsa00062	7	27	0.259259	0.000625	0.013412	D12_pAT
Adipocytokine signaling pathway	KEGG PATHWAY	hsa04920	11	69	0.15942	0.000795	0.016061	D12_pAT
Focal adhesion	KEGG PATHWAY	hsa04510	21	199	0.105528	0.00085	0.016787	D12_pAT
FoxO signaling pathway	KEGG PATHWAY	hsa04068	16	132	0.121212	0.00092	0.017496	D12_pAT
AMPK signaling pathway	KEGG PATHWAY	hsa04152	15	120	0.125	0.00099	0.018392	D12_pAT
Citrate cycle (TCA cycle)	KEGG PATHWAY	hsa00020	7	30	0.233333	0.001064	0.019185	D12_pAT
Thermogenesis	KEGG PATHWAY	hsa04714	22	231	0.0952381	0.002164	0.029925	D12_pAT
cAMP signaling pathway	KEGG PATHWAY	hsa04024	42	214	0.196262	9.79e-15	1.96e-12	D20-30_pAT
MAPK signaling pathway	KEGG PATHWAY	hsa04010	46	295	0.155932	8.37e-13	1.36e-10	D20-30_pAT
Focal adhesion	KEGG PATHWAY	hsa04510	37	199	0.18593	1.54e-12	2.29e-10	D20-30_pAT
Calcium signaling pathway	KEGG PATHWAY	hsa04020	36	193	0.186528	2.84e-12	3.99e-10	D20-30_pAT
ECM-receptor interaction	KEGG PATHWAY	hsa04512	22	86	0.255814	3.06e-10	2.84e-08	D20-30_pAT
Inflammatory mediator regulation of TRP channels	KEGG PATHWAY	hsa04750	21	100	0.21	1.58e-08	9.03e-07	D20-30_pAT
Cell adhesion molecules (CAMs)	KEGG PATHWAY	hsa04514	25	146	0.171233	2.6e-08	1.45e-06	D20-30_pAT
Parathyroid hormone synthesis, secretion and action	KEGG PATHWAY	hsa04928	18	106	0.169811	2.48e-06	7.3e-05	D20-30_pAT
Insulin secretion	KEGG PATHWAY	hsa04911	15	86	0.174419	1.26e-05	0.000293	D20-30_pAT
Leukocyte transendothelial migration	KEGG PATHWAY	hsa04670	16	112	0.142857	5.85e-05	0.001056	D20-30_pAT
Regulation of lipolysis in adipocytes	KEGG PATHWAY	hsa04923	11	55	0.2	6.06e-05	0.001064	D20-30_pAT
IL-17 signaling pathway	KEGG PATHWAY	hsa04657	14	93	0.150538	0.000101	0.001645	D20-30_pAT
FoxO signaling pathway	KEGG PATHWAY	hsa04068	17	132	0.128788	0.000111	0.001764	D20-30_pAT
AMPK signaling pathway	KEGG PATHWAY	hsa04152	16	120	0.133333	0.000121	0.0019	D20-30_pAT
Insulin signaling pathway	KEGG PATHWAY	hsa04910	17	137	0.124088	0.000166	0.002412	D20-30_pAT
Thyroid hormone synthesis	KEGG PATHWAY	hsa04918	12	74	0.162162	0.000168	0.002434	D20-30_pAT
T cell receptor signaling pathway	KEGG PATHWAY	hsa04660	14	103	0.135922	0.000264	0.003536	D20-30_pAT
Thyroid hormone signaling pathway	KEGG PATHWAY	hsa04919	15	119	0.12605	0.000337	0.004278	D20-30_pAT
NF-kappa B signaling pathway	KEGG PATHWAY	hsa04064	13	100	0.13	0.000631	0.00684	D20-30_pAT
Apoptosis	KEGG PATHWAY	hsa04210	15	136	0.110294	0.001182	0.011212	D20-30_pAT
Insulin resistance	KEGG PATHWAY	hsa04931	13	108	0.12037	0.001202	0.011361	D20-30_pAT
B cell receptor signaling pathway	KEGG PATHWAY	hsa04662	11	82	0.134146	0.001281	0.011977	D20-30_pAT
Adherens junction	KEGG PATHWAY	hsa04520	10	72	0.138889	0.001661	0.014815	D20-30_pAT
Tight junction	KEGG PATHWAY	hsa04530	16	170	0.0941176	0.003627	0.025417	D20-30_pAT
PPAR signaling pathway	KEGG PATHWAY	hsa03320	6	76	0.0789474	3.45e-08	1.2e-05	D3_oAT
Fatty acid elongation	KEGG PATHWAY	hsa00062	3	27	0.111111	4.35e-05	0.003033	D3_oAT
Citrate cycle (TCA cycle)	KEGG PATHWAY	hsa00020	3	30	0.1	5.82e-05	0.00338	D3_oAT
Fatty acid degradation	KEGG PATHWAY	hsa00071	3	44	0.0681818	0.000169	0.005099	D3_oAT
Fatty acid metabolism	KEGG PATHWAY	hsa01212	3	57	0.0526316	0.000349	0.007769	D3_oAT
Thermogenesis	KEGG PATHWAY	hsa04714	4	231	0.017316	0.002038	0.026003	D3_oAT
Antigen processing and presentation	KEGG PATHWAY	hsa04612	10	77	0.12987	2.83e-10	6.5e-08	D12_oAT
IL-17 signaling pathway	KEGG PATHWAY	hsa04657	7	93	0.0752688	4.24e-06	0.000232	D12_oAT
MAPK signaling pathway	KEGG PATHWAY	hsa04010	10	295	0.0338983	3.42e-05	0.001018	D12_oAT
Fat digestion and absorption	KEGG PATHWAY	hsa04975	4	41	0.097561	0.000208	0.004052	D12_oAT
Cell adhesion molecules (CAMs)	KEGG PATHWAY	hsa04514	6	146	0.0410959	0.000492	0.008014	D12_oAT
Leukocyte transendothelial migration	KEGG PATHWAY	hsa04670	5	112	0.0446429	0.001021	0.012668	D12_oAT
Thyroid hormone synthesis	KEGG PATHWAY	hsa04918	4	74	0.0540541	0.001688	0.016992	D12_oAT
Calcium signaling pathway	KEGG PATHWAY	hsa04020	6	193	0.0310881	0.001975	0.018883	D12_oAT
Apoptosis	KEGG PATHWAY	hsa04210	5	136	0.0367647	0.002325	0.021087	D12_oAT
Tight junction	KEGG PATHWAY	hsa04530	5	170	0.0294118	0.005819	0.038865	D12_oAT
Fatty acid biosynthesis	KEGG PATHWAY	hsa00061	2	18	0.111111	0.007361	0.045533	D12_oAT

## Sheet: S5
Table S5.The results of KEGG analyses of DEGs in pAT and oAT at every age (Fisher's exact test).
Term	Database	ID	Inputnumber	Background number	P-Value	Corrected_P Value	Type
Oxidative phosphorylation	KEGG PATHWAY	hsa00190	40	133	3.51e-31	2.52e-28	D3_pAT
Thermogenesis	KEGG PATHWAY	hsa04714	48	231	6.95e-31	4.16e-28	D3_pAT
PPAR signaling pathway	KEGG PATHWAY	hsa03320	10	76	6.81e-06	0.000437	D3_pAT
Adipocytokine signaling pathway	KEGG PATHWAY	hsa04920	8	69	0.000127	0.004852	D3_pAT
Citrate cycle (TCA cycle)	KEGG PATHWAY	hsa00020	5	30	0.000549	0.015514	D3_pAT
Gap junction	KEGG PATHWAY	hsa04540	8	88	0.00058	0.016022	D3_pAT
AMPK signaling pathway	KEGG PATHWAY	hsa04152	9	120	0.000978	0.022799	D3_pAT
Insulin resistance	KEGG PATHWAY	hsa04931	8	108	0.001983	0.039348	D3_pAT
ECM-receptor interaction	KEGG PATHWAY	hsa04512	31	86	3.05e-23	8.46e-21	D3_oAT
Focal adhesion	KEGG PATHWAY	hsa04510	36	199	3.11e-18	5.52e-16	D3_oAT
Cell adhesion molecules (CAMs)	KEGG PATHWAY	hsa04514	29	146	6.89e-16	9.54e-14	D3_oAT
Calcium signaling pathway	KEGG PATHWAY	hsa04020	19	193	1.75e-06	4.9e-05	D3_oAT
cAMP signaling pathway	KEGG PATHWAY	hsa04024	19	214	6.97e-06	0.000158	D3_oAT
Adherens junction	KEGG PATHWAY	hsa04520	10	72	3.67e-05	0.000609	D3_oAT
MAPK signaling pathway	KEGG PATHWAY	hsa04010	21	295	5.16e-05	0.00082	D3_oAT
Inflammatory mediator regulation of TRP channels	KEGG PATHWAY	hsa04750	11	100	0.000105	0.001465	D3_oAT
Thyroid hormone signaling pathway	KEGG PATHWAY	hsa04919	12	119	0.000111	0.001523	D3_oAT
AMPK signaling pathway	KEGG PATHWAY	hsa04152	12	120	0.000119	0.001617	D3_oAT
Regulation of lipolysis in adipocytes	KEGG PATHWAY	hsa04923	8	55	0.000164	0.0021	D3_oAT
Insulin secretion	KEGG PATHWAY	hsa04911	9	86	0.000612	0.005943	D3_oAT
Insulin resistance	KEGG PATHWAY	hsa04931	10	108	0.000751	0.006994	D3_oAT
FoxO signaling pathway	KEGG PATHWAY	hsa04068	11	132	0.000938	0.008117	D3_oAT
Leukocyte transendothelial migration	KEGG PATHWAY	hsa04670	10	112	0.000973	0.008368	D3_oAT
Tight junction	KEGG PATHWAY	hsa04530	12	170	0.002119	0.014858	D3_oAT
Glucagon signaling pathway	KEGG PATHWAY	hsa04922	9	106	0.002362	0.015957	D3_oAT
Adipocytokine signaling pathway	KEGG PATHWAY	hsa04920	7	69	0.002845	0.018321	D3_oAT
Insulin signaling pathway	KEGG PATHWAY	hsa04910	10	137	0.003862	0.023208	D3_oAT
Thyroid hormone synthesis	KEGG PATHWAY	hsa04918	7	74	0.004069	0.024236	D3_oAT
Fatty acid metabolism	KEGG PATHWAY	hsa01212	6	57	0.004751	0.027165	D3_oAT
Gap junction	KEGG PATHWAY	hsa04540	7	88	0.009616	0.046721	D3_oAT
Thermogenesis	KEGG PATHWAY	hsa04714	33	231	2.28e-10	4.19e-08	D12_pAT
PPAR signaling pathway	KEGG PATHWAY	hsa03320	18	76	3.4e-09	5.08e-07	D12_pAT
Peroxisome	KEGG PATHWAY	hsa04146	17	83	5.88e-08	7.21e-06	D12_pAT
Insulin signaling pathway	KEGG PATHWAY	hsa04910	18	137	7.71e-06	0.000472	D12_pAT
Mitophagy - animal	KEGG PATHWAY	hsa04137	12	65	1.3e-05	0.000704	D12_pAT
Oxidative phosphorylation	KEGG PATHWAY	hsa00190	16	133	6.34e-05	0.002463	D12_pAT
Thyroid hormone signaling pathway	KEGG PATHWAY	hsa04919	15	119	6.6e-05	0.002544	D12_pAT
Regulation of lipolysis in adipocytes	KEGG PATHWAY	hsa04923	10	55	7.57e-05	0.00276	D12_pAT
Fatty acid metabolism	KEGG PATHWAY	hsa01212	10	57	9.85e-05	0.003291	D12_pAT
Citrate cycle (TCA cycle)	KEGG PATHWAY	hsa00020	7	30	0.000243	0.006782	D12_pAT
Apoptosis	KEGG PATHWAY	hsa04210	15	136	0.000253	0.007011	D12_pAT
Adipocytokine signaling pathway	KEGG PATHWAY	hsa04920	10	69	0.000394	0.009898	D12_pAT
Gap junction	KEGG PATHWAY	hsa04540	11	88	0.000639	0.013694	D12_pAT
cAMP signaling pathway	KEGG PATHWAY	hsa04024	18	214	0.001291	0.022661	D12_pAT
Fatty acid degradation	KEGG PATHWAY	hsa00071	7	44	0.001793	0.028184	D12_pAT
AMPK signaling pathway	KEGG PATHWAY	hsa04152	12	120	0.002172	0.031738	D12_pAT
Insulin resistance	KEGG PATHWAY	hsa04931	11	108	0.002866	0.038791	D12_pAT
Focal adhesion	KEGG PATHWAY	hsa04510	16	199	0.003523	0.043502	D12_pAT
FoxO signaling pathway	KEGG PATHWAY	hsa04068	12	132	0.004433	0.049359	D12_pAT
Focal adhesion	KEGG PATHWAY	hsa04510	45	199	6.66e-15	8.01e-13	D12_oAT
ECM-receptor interaction	KEGG PATHWAY	hsa04512	30	86	1.97e-14	2.19e-12	D12_oAT
MAPK signaling pathway	KEGG PATHWAY	hsa04010	50	295	3.39e-12	2.49e-10	D12_oAT
Cell adhesion molecules (CAMs)	KEGG PATHWAY	hsa04514	34	146	6.43e-12	4.49e-10	D12_oAT
Leukocyte transendothelial migration	KEGG PATHWAY	hsa04670	26	112	1.98e-09	9.33e-08	D12_oAT
cAMP signaling pathway	KEGG PATHWAY	hsa04024	34	214	3.8e-08	1.33e-06	D12_oAT
Calcium signaling pathway	KEGG PATHWAY	hsa04020	30	193	3.55e-07	9.65e-06	D12_oAT
Tight junction	KEGG PATHWAY	hsa04530	27	170	9.26e-07	2.25e-05	D12_oAT
Inflammatory mediator regulation of TRP channels	KEGG PATHWAY	hsa04750	19	100	3.88e-06	7.83e-05	D12_oAT
IL-17 signaling pathway	KEGG PATHWAY	hsa04657	17	93	1.91e-05	0.000314	D12_oAT
Apoptosis	KEGG PATHWAY	hsa04210	21	136	2.1e-05	0.000342	D12_oAT
Thyroid hormone signaling pathway	KEGG PATHWAY	hsa04919	18	119	0.0001	0.001279	D12_oAT
Thyroid hormone synthesis	KEGG PATHWAY	hsa04918	13	74	0.00025	0.002729	D12_oAT
Insulin secretion	KEGG PATHWAY	hsa04911	14	86	0.000295	0.003101	D12_oAT
Gap junction	KEGG PATHWAY	hsa04540	13	88	0.001074	0.008767	D12_oAT
T cell receptor signaling pathway	KEGG PATHWAY	hsa04660	14	103	0.001445	0.010954	D12_oAT
B cell receptor signaling pathway	KEGG PATHWAY	hsa04662	12	82	0.001768	0.012785	D12_oAT
Adherens junction	KEGG PATHWAY	hsa04520	11	72	0.001999	0.013902	D12_oAT
Mitophagy - animal	KEGG PATHWAY	hsa04137	10	65	0.003007	0.019085	D12_oAT
Regulation of lipolysis in adipocytes	KEGG PATHWAY	hsa04923	9	55	0.003321	0.020416	D12_oAT
Autophagy - animal	KEGG PATHWAY	hsa04140	14	128	0.008387	0.039655	D12_oAT
Oxidative phosphorylation	KEGG PATHWAY	hsa00190	29	133	6.02e-37	3.45e-34	D20_pAT
Thermogenesis	KEGG PATHWAY	hsa04714	32	231	4.54e-35	1.55e-32	D20_pAT
PPAR signaling pathway	KEGG PATHWAY	hsa03320	5	76	5.05e-05	0.001352	D20_pAT
Citrate cycle (TCA cycle)	KEGG PATHWAY	hsa00020	3	30	0.000565	0.010148	D20_pAT
Fatty acid degradation	KEGG PATHWAY	hsa00071	3	44	0.001597	0.01929	D20_pAT
Regulation of lipolysis in adipocytes	KEGG PATHWAY	hsa04923	3	55	0.002922	0.030442	D20_pAT
Fatty acid metabolism	KEGG PATHWAY	hsa01212	3	57	0.003217	0.032288	D20_pAT
Fatty acid biosynthesis	KEGG PATHWAY	hsa00061	2	18	0.004272	0.038112	D20_pAT
Thyroid hormone synthesis	KEGG PATHWAY	hsa04918	3	74	0.006472	0.049912	D20_pAT
ECM-receptor interaction	KEGG PATHWAY	hsa04512	9	86	5.96e-08	3.92e-06	D20_oAT
cAMP signaling pathway	KEGG PATHWAY	hsa04024	12	214	2.43e-07	1.19e-05	D20_oAT
Cell adhesion molecules (CAMs)	KEGG PATHWAY	hsa04514	10	146	4.43e-07	2.03e-05	D20_oAT
MAPK signaling pathway	KEGG PATHWAY	hsa04010	13	295	1.04e-06	4.14e-05	D20_oAT
Calcium signaling pathway	KEGG PATHWAY	hsa04020	10	193	4.8e-06	0.000151	D20_oAT
Focal adhesion	KEGG PATHWAY	hsa04510	9	199	3.98e-05	0.000742	D20_oAT
Tight junction	KEGG PATHWAY	hsa04530	8	170	8.2e-05	0.001367	D20_oAT
Insulin secretion	KEGG PATHWAY	hsa04911	6	86	8.48e-05	0.001373	D20_oAT
Inflammatory mediator regulation of TRP channels	KEGG PATHWAY	hsa04750	5	100	0.001399	0.011796	D20_oAT
Leukocyte transendothelial migration	KEGG PATHWAY	hsa04670	5	112	0.002251	0.01603	D20_oAT
B cell receptor signaling pathway	KEGG PATHWAY	hsa04662	4	82	0.00459	0.025914	D20_oAT
NF-kappa B signaling pathway	KEGG PATHWAY	hsa04064	4	100	0.008919	0.03979	D20_oAT
ECM-receptor interaction	KEGG PATHWAY	hsa04512	2	86	0.01205	0.042029	M1_oAT

## Sheet: S6
Table S6. The results of KEGG and GO analyses of DEGs in big-eared goat pAT.
##Databases: KEGG PATHWAY
##Statistical test method: hypergeometric test / Fisher's exact test
Cluster1
Term	Database	ID	Input number	Background number	P-Value	Corrected P-Value	log10(Corrected P-Value)	Input	Hyperlink
MAPK signaling pathway	KEGG PATHWAY	hsa04010	40	295	4.7081e-15	8.78343e-13	-12.0563	5159|627|5321|5154|80824|3306|3164|3305|3554|3551|929|1850|3791|3479|10912|51135|10746|5801|2247|4217|1956|7043|7042|3310|4233|785|5228|781|1843|2317|4915|1846|2252|2316|7046|7422|51378|2353|2255|374	http://www.genome.jp/kegg-bin/show_pathway?hsa04010/hsa:3479%09red/hsa:5321%09red/hsa:374%09red/hsa:80824%09red/hsa:5801%09red/hsa:929%09red/hsa:627%09red/hsa:2252%09red/hsa:2255%09red/hsa:785%09red/hsa:2316%09red/hsa:781%09red/hsa:3164%09red/hsa:3791%09red/hsa:2317%09red/hsa:1956%09red/hsa:1850%09red/hsa:2353%09red/hsa:3551%09red/hsa:4915%09red/hsa:5154%09red/hsa:3554%09red/hsa:5159%09red/hsa:10…
Pathways in cancer	KEGG PATHWAY	hsa05200	54	530	5.42073e-15	9.72395e-13	-12.0122	5159|374654|7046|2737|596|2773|3908|5154|9475|114|5743|2947|3655|2944|8322|1630|2786|896|3551|3827|5228|3570|182|3479|10912|1030|2247|7474|23604|10319|64399|894|2938|613|2767|23493|1956|7043|7042|1910|4233|7472|2952|4041|1285|1286|6778|862|2252|3091|7422|2353|2255|8643	http://www.genome.jp/kegg-bin/show_pathway?hsa05200/hsa:896%09red/hsa:596%09red/hsa:3827%09red/hsa:5154%09red/hsa:114%09red/hsa:4233%09red/hsa:23604%09red/hsa:2737%09red/hsa:862%09red/hsa:2252%09red/hsa:10912%09red/hsa:7474%09red/hsa:1030%09red/hsa:2944%09red/hsa:2947%09red/hsa:5228%09red/hsa:2255%09red/hsa:5743%09red/hsa:3479%09red/hsa:1630%09red/hsa:1910%09red/hsa:1956%09red/hsa:64399%09red/hsa…
Focal adhesion	KEGG PATHWAY	hsa04510	33	199	7.5039e-15	1.20683e-12	-11.9184	5159|596|3908|5154|9475|10451|3655|7058|3690|5228|3791|7057|25759|29780|1293|10319|894|896|1956|71|10398|3479|6714|4233|1285|1286|7148|1280|2316|2317|3371|7422|83660	http://www.genome.jp/kegg-bin/show_pathway?hsa04510/hsa:29780%09red/hsa:596%09red/hsa:10398%09red/hsa:1293%09red/hsa:3371%09red/hsa:3479%09red/hsa:3791%09red/hsa:2316%09red/hsa:2317%09red/hsa:1956%09red/hsa:3690%09red/hsa:7058%09red/hsa:7148%09red/hsa:3655%09red/hsa:896%09red/hsa:894%09red/hsa:5154%09red/hsa:5228%09red/hsa:5159%09red/hsa:9475%09red/hsa:7422%09red/hsa:6714%09red/hsa:3908%09red/hsa…
cAMP signaling pathway	KEGG PATHWAY	hsa04024	33	214	4.69555e-14	6.84376e-12	-11.1647	1128|153|2737|627|154|2867|64764|2773|9475|114|10451|5139|134|55811|56670|6262|51196|2740|9568|493|1261|64399|4881|5144|4886|3351|2353|10398|10846|338442|117|9586|2696	http://www.genome.jp/kegg-bin/show_pathway?hsa04024/hsa:5144%09red/hsa:64764%09red/hsa:9568%09red/hsa:56670%09red/hsa:9586%09red/hsa:154%09red/hsa:153%09red/hsa:10398%09red/hsa:10846%09red/hsa:2867%09red/hsa:2740%09red/hsa:1261%09red/hsa:3351%09red/hsa:627%09red/hsa:64399%09red/hsa:2353%09red/hsa:338442%09red/hsa:2773%09red/hsa:5139%09red/hsa:114%09red/hsa:9475%09red/hsa:1128%09red/hsa:55811%09re…
PI3K-Akt signaling pathway	KEGG PATHWAY	hsa04151	41	354	2.47918e-13	3.30369e-11	-10.481	5159|1128|627|596|64764|3908|5154|7057|3655|3164|7058|2786|3551|3690|5228|3791|3570|3479|1293|2247|10319|894|896|6446|1956|9586|7148|9863|4233|1285|1286|4170|1280|51378|4915|3371|2252|7422|2255|374|2690	http://www.genome.jp/kegg-bin/show_pathway?hsa04151/hsa:64764%09red/hsa:896%09red/hsa:9586%09red/hsa:596%09red/hsa:374%09red/hsa:627%09red/hsa:1293%09red/hsa:2255%09red/hsa:3479%09red/hsa:2252%09red/hsa:3164%09red/hsa:3791%09red/hsa:7057%09red/hsa:1956%09red/hsa:3690%09red/hsa:7058%09red/hsa:6446%09red/hsa:3655%09red/hsa:3551%09red/hsa:4915%09red/hsa:894%09red/hsa:5154%09red/hsa:5228%09red/hsa:35…
Proteoglycans in cancer	KEGG PATHWAY	hsa05205	28	203	4.07934e-11	3.80521e-09	-8.41962	1839|9475|10451|8322|4060|7078|3690|51196|3791|7057|288|7472|2247|7474|287|3708|1956|71|7042|3479|6714|4233|5328|5329|2316|2317|3091|7422	http://www.genome.jp/kegg-bin/show_pathway?hsa05205/hsa:3708%09red/hsa:5328%09red/hsa:5329%09red/hsa:4060%09red/hsa:7474%09red/hsa:7472%09red/hsa:1839%09red/hsa:3479%09red/hsa:2316%09red/hsa:3791%09red/hsa:2317%09red/hsa:287%09red/hsa:1956%09red/hsa:3690%09red/hsa:288%09red/hsa:7078%09red/hsa:9475%09red/hsa:7057%09red/hsa:7422%09red/hsa:6714%09red/hsa:8322%09red/hsa:3091%09red/hsa:51196%09red/hsa…
Complement and coagulation cascades	KEGG PATHWAY	hsa04610	18	79	1.12494e-10	1.00899e-08	-7.99611	3827|730|966|5648|3818|7056|1604|3684|10544|722|7035|2153|5054|2162|1380|2160|5328|5329	http://www.genome.jp/kegg-bin/show_pathway?hsa04610/hsa:3827%09red/hsa:7035%09red/hsa:3818%09red/hsa:3684%09red/hsa:966%09red/hsa:5054%09red/hsa:5328%09red/hsa:5329%09red/hsa:1380%09red/hsa:1604%09red/hsa:2162%09red/hsa:7056%09red/hsa:5648%09red/hsa:2153%09red/hsa:2160%09red/hsa:10544%09red/hsa:722%09red/hsa:730%09red
Parathyroid hormone synthesis, secretion and action	KEGG PATHWAY	hsa04928	20	106	2.00041e-10	1.72776e-08	-7.76252	1839|2773|142680|64764|596|860|4929|9365|2767|5744|4326|114|3708|1956|9586|11214|2353|5144|1958|4041	http://www.genome.jp/kegg-bin/show_pathway?hsa04928/hsa:3708%09red/hsa:9365%09red/hsa:9586%09red/hsa:2353%09red/hsa:11214%09red/hsa:1839%09red/hsa:5144%09red/hsa:142680%09red/hsa:596%09red/hsa:860%09red/hsa:2767%09red/hsa:5744%09red/hsa:4326%09red/hsa:4041%09red/hsa:4929%09red/hsa:1956%09red/hsa:114%09red/hsa:64764%09red/hsa:1958%09red/hsa:2773%09red
Rap1 signaling pathway	KEGG PATHWAY	hsa04015	26	210	1.61356e-09	1.15779e-07	-6.93637	5159|2773|5154|3479|114|10451|136|6714|3690|51196|3791|7057|2247|2775|1956|71|9863|4233|5228|5217|51378|3684|7422|2255|83660|2252	http://www.genome.jp/kegg-bin/show_pathway?hsa04015/hsa:3684%09red/hsa:5228%09red/hsa:2255%09red/hsa:3479%09red/hsa:2252%09red/hsa:3791%09red/hsa:7057%09red/hsa:1956%09red/hsa:3690%09red/hsa:5217%09red/hsa:5154%09red/hsa:2773%09red/hsa:5159%09red/hsa:7422%09red/hsa:6714%09red/hsa:51378%09red/hsa:51196%09red/hsa:2775%09red/hsa:71%09red/hsa:2247%09red/hsa:4233%09red/hsa:83660%09red/hsa:114%09red/hs…
Oxytocin signaling pathway	KEGG PATHWAY	hsa04921	22	153	2.45835e-09	1.71131e-07	-6.76667	3759|2773|2775|9475|114|5743|4637|6262|2983|4881|10645|3708|1956|71|5321|53632|6714|8536|785|781|10398|2353	http://www.genome.jp/kegg-bin/show_pathway?hsa04921/hsa:3708%09red/hsa:5321%09red/hsa:2983%09red/hsa:10398%09red/hsa:5743%09red/hsa:785%09red/hsa:6262%09red/hsa:4637%09red/hsa:781%09red/hsa:1956%09red/hsa:2353%09red/hsa:8536%09red/hsa:10645%09red/hsa:114%09red/hsa:3759%09red/hsa:9475%09red/hsa:6714%09red/hsa:2773%09red/hsa:2775%09red/hsa:53632%09red/hsa:4881%09red/hsa:71%09red
Neuroactive ligand-receptor interaction	KEGG PATHWAY	hsa04080	32	338	9.65307e-09	6.34111e-07	-6.19783	1128|3827|153|154|1325|165829|117|136|134|134864|4922|4828|2566|2740|9568|9934|5029|3953|5023|1136|4886|3351|10203|1910|5739|6863|2554|2898|7068|3061|2696|2690	http://www.genome.jp/kegg-bin/show_pathway?hsa04080/hsa:4828%09red/hsa:9568%09red/hsa:3953%09red/hsa:5023%09red/hsa:154%09red/hsa:153%09red/hsa:5029%09red/hsa:2740%09red/hsa:1136%09red/hsa:9934%09red/hsa:1910%09red/hsa:3061%09red/hsa:3351%09red/hsa:10203%09red/hsa:2566%09red/hsa:3827%09red/hsa:2898%09red/hsa:6863%09red/hsa:1128%09red/hsa:1325%09red/hsa:2690%09red/hsa:2696%09red/hsa:7068%09red/hsa…
Ras signaling pathway	KEGG PATHWAY	hsa04014	26	232	1.05823e-08	6.69124e-07	-6.17449	5159|627|5154|391013|2786|3551|51196|3791|3479|25759|23179|5966|8437|27|2247|1956|9846|5321|4233|11145|51378|4915|7422|2255|5228|2252	http://www.genome.jp/kegg-bin/show_pathway?hsa04014/hsa:5321%09red/hsa:4915%09red/hsa:5966%09red/hsa:627%09red/hsa:27%09red/hsa:2255%09red/hsa:3479%09red/hsa:2252%09red/hsa:3791%09red/hsa:1956%09red/hsa:3551%09red/hsa:23179%09red/hsa:5154%09red/hsa:5228%09red/hsa:8437%09red/hsa:2786%09red/hsa:5159%09red/hsa:7422%09red/hsa:51378%09red/hsa:51196%09red/hsa:25759%09red/hsa:2247%09red/hsa:4233%09red/h…
Metabolic pathways	KEGG PATHWAY	hsa01100	80	1433	1.06165e-08	6.69124e-07	-6.17449	216|3948|2710|56901|9108|11145|54511|954|5153|9365|341392|121278|114|5743|2194|5139|2947|127|2944|8527|391013|2822|1717|8639|10998|790|2983|3290|57678|51196|873|55811|9348|401494|56603|8611|64377|113675|160851|5144|2683|5289|2938|4881|64131|2878|2766|445|5286|9563|340485|6319|9663|26289|5321|5209|7358|6480|314|249|6713|2952|53947|130013|10846|271|8879|32|84803|79814|8654|1579|166929|290|1573|5749…	http://www.genome.jp/kegg-bin/show_pathway?hsa01100/hsa:5144%09red/hsa:84803%09red/hsa:5289%09red/hsa:445%09red/hsa:5321%09red/hsa:2983%09red/hsa:166929%09red/hsa:9563%09red/hsa:79814%09red/hsa:5286%09red/hsa:57494%09red/hsa:2822%09red/hsa:514%09red/hsa:130013%09red/hsa:534%09red/hsa:64377%09red/hsa:56901%09red/hsa:6480%09red/hsa:121278%09red/hsa:216%09red/hsa:53947%09red/hsa:2710%09red/hsa:2766%…
Fluid shear stress and atherosclerosis	KEGG PATHWAY	hsa05418	20	139	1.28047e-08	7.96281e-07	-6.09893	4217|3554|2938|3551|596|1843|7056|3791|5154|445|7412|3690|7422|71|2353|2947|90|6714|2944|2952	http://www.genome.jp/kegg-bin/show_pathway?hsa05418/hsa:3551%09red/hsa:445%09red/hsa:3554%09red/hsa:2947%09red/hsa:596%09red/hsa:1843%09red/hsa:2952%09red/hsa:7056%09red/hsa:4217%09red/hsa:3791%09red/hsa:90%09red/hsa:2353%09red/hsa:3690%09red/hsa:7422%09red/hsa:6714%09red/hsa:2938%09red/hsa:5154%09red/hsa:71%09red/hsa:7412%09red/hsa:2944%09red
cGMP-PKG signaling pathway	KEGG PATHWAY	hsa04022	21	167	4.60731e-08	2.38761e-06	-5.62204	6547|6546|153|2773|154|2983|4881|64764|3778|3827|8654|9475|114|3708|9586|5139|134|10398|1910|2767|493	http://www.genome.jp/kegg-bin/show_pathway?hsa04022/hsa:3708%09red/hsa:2773%09red/hsa:3827%09red/hsa:8654%09red/hsa:9586%09red/hsa:2983%09red/hsa:493%09red/hsa:5139%09red/hsa:154%09red/hsa:153%09red/hsa:2767%09red/hsa:4881%09red/hsa:9475%09red/hsa:114%09red/hsa:3778%09red/hsa:6547%09red/hsa:6546%09red/hsa:134%09red/hsa:64764%09red/hsa:1910%09red/hsa:10398%09red
Estrogen signaling pathway	KEGG PATHWAY	hsa04915	19	138	5.52149e-08	2.82992e-06	-5.54823	2773|3881|3886|596|3306|1839|5241|2775|25759|3708|1956|114|9586|2353|9568|3310|6714|3305|64764	http://www.genome.jp/kegg-bin/show_pathway?hsa04915/hsa:3708%09red/hsa:2773%09red/hsa:9568%09red/hsa:3305%09red/hsa:9586%09red/hsa:1839%09red/hsa:3881%09red/hsa:3886%09red/hsa:596%09red/hsa:3306%09red/hsa:25759%09red/hsa:5241%09red/hsa:3310%09red/hsa:2775%09red/hsa:1956%09red/hsa:114%09red/hsa:6714%09red/hsa:64764%09red/hsa:2353%09red
Hippo signaling pathway	KEGG PATHWAY	hsa04390	20	154	5.93817e-08	2.98962e-06	-5.52438	6591|894|71|896|79981|7472|8994|654|7046|653|7043|7042|5054|655|7003|7474|1740|374|1742|8322	http://www.genome.jp/kegg-bin/show_pathway?hsa04390/hsa:896%09red/hsa:894%09red/hsa:653%09red/hsa:654%09red/hsa:655%09red/hsa:1740%09red/hsa:79981%09red/hsa:374%09red/hsa:7472%09red/hsa:7474%09red/hsa:1742%09red/hsa:7046%09red/hsa:6591%09red/hsa:7043%09red/hsa:7042%09red/hsa:8322%09red/hsa:7003%09red/hsa:8994%09red/hsa:71%09red/hsa:5054%09red
Cytokine-cytokine receptor interaction	KEGG PATHWAY	hsa04060	28	294	7.12035e-08	3.4593e-06	-5.46101	2920|53342|132014|10344|3554|3570|3953|654|6368|653|2660|1230|3606|3587|23529|1271|7046|7043|7042|90|655|8795|8797|7066|9966|6369|51330|2690	http://www.genome.jp/kegg-bin/show_pathway?hsa04060/hsa:1230%09red/hsa:3953%09red/hsa:3606%09red/hsa:8797%09red/hsa:8795%09red/hsa:1271%09red/hsa:53342%09red/hsa:10344%09red/hsa:6369%09red/hsa:6368%09red/hsa:23529%09red/hsa:2920%09red/hsa:653%09red/hsa:654%09red/hsa:3554%09red/hsa:2660%09red/hsa:3570%09red/hsa:132014%09red/hsa:2690%09red/hsa:3587%09red/hsa:51330%09red/hsa:7066%09red/hsa:655%09red…
Vascular smooth muscle contraction	KEGG PATHWAY	hsa04270	18	132	1.39785e-07	6.2091e-06	-5.20697	94274|114|10268|4881|3778|2767|1579|9475|2983|3708|4637|10203|5321|10398|800|5739|391013|136	http://www.genome.jp/kegg-bin/show_pathway?hsa04270/hsa:3708%09red/hsa:800%09red/hsa:2767%09red/hsa:4881%09red/hsa:5321%09red/hsa:2983%09red/hsa:94274%09red/hsa:10268%09red/hsa:114%09red/hsa:4637%09red/hsa:391013%09red/hsa:9475%09red/hsa:5739%09red/hsa:3778%09red/hsa:10203%09red/hsa:136%09red/hsa:1579%09red/hsa:10398%09red
Axon guidance	KEGG PATHWAY	hsa04360	21	181	1.5858e-07	6.84831e-06	-5.16442	5362|9353|2044|2773|80031|25791|84448|57522|7474|90249|9475|10398|655|54437|59277|10512|6714|4233|3897|64218|1630	http://www.genome.jp/kegg-bin/show_pathway?hsa04360/hsa:2773%09red/hsa:7474%09red/hsa:3897%09red/hsa:59277%09red/hsa:54437%09red/hsa:90249%09red/hsa:5362%09red/hsa:1630%09red/hsa:4233%09red/hsa:57522%09red/hsa:6714%09red/hsa:9475%09red/hsa:84448%09red/hsa:2044%09red/hsa:10512%09red/hsa:10398%09red/hsa:25791%09red/hsa:64218%09red/hsa:80031%09red/hsa:9353%09red/hsa:655%09red
Human papillomavirus infection	KEGG PATHWAY	hsa05165	29	330	2.02102e-07	8.56912e-06	-5.06706	5159|64764|3908|5743|3655|8322|7058|3551|3690|3106|7057|182|1293|7472|7474|10319|894|896|23493|1956|9586|1285|1286|7148|1280|3371|534|7422|1740	http://www.genome.jp/kegg-bin/show_pathway?hsa05165/hsa:64764%09red/hsa:896%09red/hsa:9586%09red/hsa:534%09red/hsa:7474%09red/hsa:7472%09red/hsa:1740%09red/hsa:1293%09red/hsa:3371%09red/hsa:5743%09red/hsa:7057%09red/hsa:1956%09red/hsa:3690%09red/hsa:3106%09red/hsa:7058%09red/hsa:7148%09red/hsa:3655%09red/hsa:3551%09red/hsa:894%09red/hsa:5159%09red/hsa:23493%09red/hsa:7422%09red/hsa:8322%09red/hsa…
TGF-beta signaling pathway	KEGG PATHWAY	hsa04350	15	94	2.52963e-07	1.04809e-05	-4.9796	2200|26585|9241|7050|7057|3400|654|7046|653|7043|7042|8646|90|1030|655	http://www.genome.jp/kegg-bin/show_pathway?hsa04350/hsa:653%09red/hsa:654%09red/hsa:7043%09red/hsa:8646%09red/hsa:9241%09red/hsa:7057%09red/hsa:655%09red/hsa:3400%09red/hsa:7046%09red/hsa:90%09red/hsa:7050%09red/hsa:7042%09red/hsa:1030%09red/hsa:2200%09red/hsa:26585%09red
Dilated cardiomyopathy (DCM)	KEGG PATHWAY	hsa05414	15	96	3.22125e-07	1.27321e-05	-4.8951	6547|6546|153|6262|781|785|3690|3908|7168|3479|114|7043|7042|71|3655	http://www.genome.jp/kegg-bin/show_pathway?hsa05414/hsa:3479%09red/hsa:6547%09red/hsa:785%09red/hsa:153%09red/hsa:781%09red/hsa:6262%09red/hsa:114%09red/hsa:7043%09red/hsa:7042%09red/hsa:3690%09red/hsa:6546%09red/hsa:7168%09red/hsa:71%09red/hsa:3908%09red/hsa:3655%09red
Toxoplasmosis	KEGG PATHWAY	hsa05145	16	113	4.34471e-07	1.60823e-05	-4.79365	3949|2773|51135|3551|596|3587|3908|2775|10319|3306|7043|7042|8651|3655|3310|3305	http://www.genome.jp/kegg-bin/show_pathway?hsa05145/hsa:3551%09red/hsa:2773%09red/hsa:8651%09red/hsa:3305%09red/hsa:3587%09red/hsa:2775%09red/hsa:596%09red/hsa:3306%09red/hsa:3949%09red/hsa:3310%09red/hsa:7043%09red/hsa:7042%09red/hsa:10319%09red/hsa:51135%09red/hsa:3908%09red/hsa:3655%09red
Hypertrophic cardiomyopathy (HCM)	KEGG PATHWAY	hsa05410	14	90	8.30008e-07	2.78501e-05	-4.55517	6547|6546|7168|6262|781|785|3690|3908|3479|53632|7043|7042|71|3655	http://www.genome.jp/kegg-bin/show_pathway?hsa05410/hsa:3479%09red/hsa:6547%09red/hsa:785%09red/hsa:53632%09red/hsa:781%09red/hsa:6262%09red/hsa:7043%09red/hsa:7042%09red/hsa:3690%09red/hsa:6546%09red/hsa:7168%09red/hsa:71%09red/hsa:3908%09red/hsa:3655%09red
MicroRNAs in cancer	KEGG PATHWAY	hsa05206	26	299	1.01897e-06	3.32341e-05	-4.47842	5159|596|599|5154|5743|10253|9839|7078|3551|3690|7057|7431|8651|894|4194|1956|7042|7148|4233|5328|7168|4170|6541|3371|5268|7422	http://www.genome.jp/kegg-bin/show_pathway?hsa05206/hsa:8651%09red/hsa:10253%09red/hsa:599%09red/hsa:596%09red/hsa:5328%09red/hsa:7431%09red/hsa:7078%09red/hsa:3371%09red/hsa:5743%09red/hsa:6541%09red/hsa:7057%09red/hsa:1956%09red/hsa:3690%09red/hsa:7168%09red/hsa:9839%09red/hsa:7148%09red/hsa:3551%09red/hsa:894%09red/hsa:5154%09red/hsa:5159%09red/hsa:7422%09red/hsa:4170%09red/hsa:5268%09red/hsa:…
EGFR tyrosine kinase inhibitor resistance	KEGG PATHWAY	hsa01521	13	79	1.16159e-06	3.71072e-05	-4.43054	5159|558|596|3791|3570|5154|25759|1956|7422|3479|6714|2247|4233	http://www.genome.jp/kegg-bin/show_pathway?hsa01521/hsa:3479%09red/hsa:4233%09red/hsa:25759%09red/hsa:596%09red/hsa:3570%09red/hsa:5154%09red/hsa:2247%09red/hsa:5159%09red/hsa:3791%09red/hsa:558%09red/hsa:1956%09red/hsa:7422%09red/hsa:6714%09red
Renin secretion	KEGG PATHWAY	hsa04924	12	69	1.78541e-06	5.2372e-05	-4.2809	3759|153|2773|154|2983|4881|5153|3778|117|3708|5139|134	http://www.genome.jp/kegg-bin/show_pathway?hsa04924/hsa:3708%09red/hsa:2773%09red/hsa:5153%09red/hsa:2983%09red/hsa:5139%09red/hsa:154%09red/hsa:153%09red/hsa:3759%09red/hsa:117%09red/hsa:3778%09red/hsa:4881%09red/hsa:134%09red
ECM-receptor interaction	KEGG PATHWAY	hsa04512	13	86	2.70524e-06	7.46581e-05	-4.12692	1285|10319|7058|1286|7148|1280|3690|3908|255743|3371|7057|1293|3655	http://www.genome.jp/kegg-bin/show_pathway?hsa04512/hsa:1286%09red/hsa:1285%09red/hsa:1293%09red/hsa:3371%09red/hsa:1280%09red/hsa:7057%09red/hsa:7148%09red/hsa:3690%09red/hsa:10319%09red/hsa:255743%09red/hsa:7058%09red/hsa:3908%09red/hsa:3655%09red
Transcriptional misregulation in cancer	KEGG PATHWAY	hsa05202	19	186	3.43055e-06	9.24859e-05	-4.03392	894|3479|929|860|4297|862|5154|2138|3684|2119|8968|10912|26471|64332|4299|1031|4233|5328|5966	http://www.genome.jp/kegg-bin/show_pathway?hsa05202/hsa:929%09red/hsa:3479%09red/hsa:894%09red/hsa:2119%09red/hsa:2138%09red/hsa:1031%09red/hsa:862%09red/hsa:860%09red/hsa:5328%09red/hsa:3684%09red/hsa:4233%09red/hsa:5154%09red/hsa:5966%09red/hsa:4299%09red/hsa:64332%09red/hsa:4297%09red/hsa:10912%09red/hsa:26471%09red/hsa:8968%09red
Human cytomegalovirus infection	KEGG PATHWAY	hsa05163	21	225	3.97251e-06	0.000105271	-3.97769	2786|3554|1230|1956|3551|3587|3690|64764|2773|2767|3570|9475|114|3708|5743|9586|7422|11214|2775|6714|3106	http://www.genome.jp/kegg-bin/show_pathway?hsa05163/hsa:3551%09red/hsa:3708%09red/hsa:1230%09red/hsa:11214%09red/hsa:3554%09red/hsa:9586%09red/hsa:2773%09red/hsa:5743%09red/hsa:3570%09red/hsa:2786%09red/hsa:2767%09red/hsa:9475%09red/hsa:114%09red/hsa:2775%09red/hsa:1956%09red/hsa:3690%09red/hsa:7422%09red/hsa:6714%09red/hsa:64764%09red/hsa:3106%09red/hsa:3587%09red
Cushing syndrome	KEGG PATHWAY	hsa04934	17	155	4.67847e-06	0.000121901	-3.91399	3949|64764|57552|4297|2773|2767|51655|114|3708|1956|9586|1030|1031|7474|3164|7472|8322	http://www.genome.jp/kegg-bin/show_pathway?hsa04934/hsa:3708%09red/hsa:2773%09red/hsa:7474%09red/hsa:1030%09red/hsa:1031%09red/hsa:9586%09red/hsa:3949%09red/hsa:2767%09red/hsa:7472%09red/hsa:3164%09red/hsa:8322%09red/hsa:1956%09red/hsa:114%09red/hsa:4297%09red/hsa:51655%09red/hsa:64764%09red/hsa:57552%09red
Calcium signaling pathway	KEGG PATHWAY	hsa04020	19	193	5.60335e-06	0.000142809	-3.84524	6547|6546|153|6262|154|1128|5153|51196|2767|114|3708|1956|136|1910|5159|80271|5023|8536|493	http://www.genome.jp/kegg-bin/show_pathway?hsa04020/hsa:3708%09red/hsa:51196%09red/hsa:2767%09red/hsa:5153%09red/hsa:5023%09red/hsa:80271%09red/hsa:154%09red/hsa:153%09red/hsa:1128%09red/hsa:5159%09red/hsa:1910%09red/hsa:493%09red/hsa:6262%09red/hsa:114%09red/hsa:1956%09red/hsa:6547%09red/hsa:6546%09red/hsa:136%09red/hsa:8536%09red
Regulation of actin cytoskeleton	KEGG PATHWAY	hsa04810	20	214	6.56773e-06	0.000162073	-3.79029	5159|1128|2247|3684|3690|2934|3827|5154|9475|5217|10451|1956|71|10398|3655|2255|10458|6714|50649|2252	http://www.genome.jp/kegg-bin/show_pathway?hsa04810/hsa:2934%09red/hsa:3827%09red/hsa:5154%09red/hsa:50649%09red/hsa:2255%09red/hsa:10451%09red/hsa:2247%09red/hsa:5159%09red/hsa:3684%09red/hsa:9475%09red/hsa:1128%09red/hsa:10458%09red/hsa:3690%09red/hsa:5217%09red/hsa:6714%09red/hsa:1956%09red/hsa:2252%09red/hsa:71%09red/hsa:10398%09red/hsa:3655%09red
Cholinergic synapse	KEGG PATHWAY	hsa04725	14	112	8.31835e-06	0.000194959	-3.71006	1128|9132|2786|596|64764|2773|2767|1136|3759|2775|114|3708|9586|2353	http://www.genome.jp/kegg-bin/show_pathway?hsa04725/hsa:3708%09red/hsa:2773%09red/hsa:2767%09red/hsa:2353%09red/hsa:9586%09red/hsa:2775%09red/hsa:596%09red/hsa:114%09red/hsa:2786%09red/hsa:3759%09red/hsa:1128%09red/hsa:9132%09red/hsa:64764%09red/hsa:1136%09red
Hematopoietic cell lineage	KEGG PATHWAY	hsa04640	13	97	8.82914e-06	0.000205895	-3.68635	966|3554|929|3690|7066|3570|1604|2208|7037|3655|3684|1380|290	http://www.genome.jp/kegg-bin/show_pathway?hsa04640/hsa:3570%09red/hsa:3554%09red/hsa:966%09red/hsa:7066%09red/hsa:3684%09red/hsa:1380%09red/hsa:1604%09red/hsa:290%09red/hsa:3690%09red/hsa:7037%09red/hsa:929%09red/hsa:2208%09red/hsa:3655%09red
Cell adhesion molecules (CAMs)	KEGG PATHWAY	hsa04514	16	146	8.91748e-06	0.000206921	-3.6842	24146|5797|9369|64115|1272|4897|3684|7412|1364|5792|3655|1462|3106|3897|26047|22871	http://www.genome.jp/kegg-bin/show_pathway?hsa04514/hsa:3897%09red/hsa:64115%09red/hsa:1364%09red/hsa:24146%09red/hsa:3684%09red/hsa:4897%09red/hsa:9369%09red/hsa:22871%09red/hsa:1272%09red/hsa:5797%09red/hsa:3106%09red/hsa:5792%09red/hsa:26047%09red/hsa:1462%09red/hsa:7412%09red/hsa:3655%09red
Relaxin signaling pathway	KEGG PATHWAY	hsa04926	15	130	9.6402e-06	0.000220401	-3.65679	1285|7046|1286|114|64764|2773|2775|25759|1956|9586|7422|2353|1910|6714|2786	http://www.genome.jp/kegg-bin/show_pathway?hsa04926/hsa:64764%09red/hsa:1286%09red/hsa:1285%09red/hsa:9586%09red/hsa:2773%09red/hsa:7422%09red/hsa:25759%09red/hsa:2786%09red/hsa:1910%09red/hsa:7046%09red/hsa:2775%09red/hsa:1956%09red/hsa:114%09red/hsa:6714%09red/hsa:2353%09red
Gastric cancer	KEGG PATHWAY	hsa05226	16	149	1.12563e-05	0.000250177	-3.60175	4041|596|7474|7472|2252|25759|1956|7046|10912|7043|7042|1030|2247|4233|2255|8322	http://www.genome.jp/kegg-bin/show_pathway?hsa05226/hsa:7474%09red/hsa:1030%09red/hsa:2255%09red/hsa:596%09red/hsa:25759%09red/hsa:2247%09red/hsa:4233%09red/hsa:2252%09red/hsa:7046%09red/hsa:4041%09red/hsa:7043%09red/hsa:7042%09red/hsa:7472%09red/hsa:8322%09red/hsa:10912%09red/hsa:1956%09red
AGE-RAGE signaling pathway in diabetic complications	KEGG PATHWAY	hsa04933	13	100	1.18695e-05	0.000258688	-3.58722	1285|1286|596|51196|7056|7412|7046|7422|7043|7042|5054|50507|1958	http://www.genome.jp/kegg-bin/show_pathway?hsa04933/hsa:1286%09red/hsa:1285%09red/hsa:51196%09red/hsa:50507%09red/hsa:596%09red/hsa:5054%09red/hsa:7046%09red/hsa:7056%09red/hsa:7043%09red/hsa:7042%09red/hsa:7422%09red/hsa:1958%09red/hsa:7412%09red
Adherens junction	KEGG PATHWAY	hsa04520	11	72	1.43486e-05	0.000297431	-3.52661	4008|6591|7046|5797|1956|5787|5792|71|6714|10458|4233	http://www.genome.jp/kegg-bin/show_pathway?hsa04520/hsa:5787%09red/hsa:4233%09red/hsa:4008%09red/hsa:7046%09red/hsa:6591%09red/hsa:1956%09red/hsa:6714%09red/hsa:5792%09red/hsa:71%09red/hsa:5797%09red/hsa:10458%09red
Hedgehog signaling pathway	KEGG PATHWAY	hsa04340	9	47	1.77596e-05	0.000360134	-3.44354	374654|64399|2737|894|596|23432|50846|8643|50937	http://www.genome.jp/kegg-bin/show_pathway?hsa04340/hsa:894%09red/hsa:8643%09red/hsa:596%09red/hsa:23432%09red/hsa:50846%09red/hsa:2737%09red/hsa:64399%09red/hsa:50937%09red/hsa:374654%09red
Protein digestion and absorption	KEGG PATHWAY	hsa04974	12	90	2.03256e-05	0.00040757	-3.3898	6547|6546|1286|1280|6519|169044|85301|1289|1303|117247|1285|1293	http://www.genome.jp/kegg-bin/show_pathway?hsa04974/hsa:1286%09red/hsa:117247%09red/hsa:6519%09red/hsa:1293%09red/hsa:169044%09red/hsa:1280%09red/hsa:1285%09red/hsa:1289%09red/hsa:85301%09red/hsa:6547%09red/hsa:6546%09red/hsa:1303%09red
Morphine addiction	KEGG PATHWAY	hsa05032	12	91	2.24469e-05	0.000445499	-3.35115	2786|2554|10846|5144|2773|2775|2566|114|5139|134|9568|5153	http://www.genome.jp/kegg-bin/show_pathway?hsa05032/hsa:5144%09red/hsa:2566%09red/hsa:9568%09red/hsa:10846%09red/hsa:5153%09red/hsa:2773%09red/hsa:5139%09red/hsa:2775%09red/hsa:2786%09red/hsa:114%09red/hsa:134%09red/hsa:2554%09red
Cholesterol metabolism	KEGG PATHWAY	hsa04979	9	50	2.74035e-05	0.000523811	-3.28083	3949|57552|19|348|6646|3931|4035|4023|29116	http://www.genome.jp/kegg-bin/show_pathway?hsa04979/hsa:19%09red/hsa:4023%09red/hsa:4035%09red/hsa:29116%09red/hsa:3949%09red/hsa:3931%09red/hsa:6646%09red/hsa:348%09red/hsa:57552%09red
Jak-STAT signaling pathway	KEGG PATHWAY	hsa04630	16	162	2.8961e-05	0.000545482	-3.26322	5159|894|896|596|3953|7066|3587|3570|4170|5154|53342|1956|1271|8651|6778|2690	http://www.genome.jp/kegg-bin/show_pathway?hsa04630/hsa:896%09red/hsa:6778%09red/hsa:8651%09red/hsa:7066%09red/hsa:2690%09red/hsa:3953%09red/hsa:596%09red/hsa:3570%09red/hsa:894%09red/hsa:5159%09red/hsa:5154%09red/hsa:1956%09red/hsa:1271%09red/hsa:53342%09red/hsa:4170%09red/hsa:3587%09red
Breast cancer	KEGG PATHWAY	hsa05224	15	147	3.61067e-05	0.000654415	-3.18415	4041|5241|7472|23493|3479|182|25759|1956|10912|2353|2255|2247|7474|2252|8322	http://www.genome.jp/kegg-bin/show_pathway?hsa05224/hsa:7474%09red/hsa:3479%09red/hsa:7472%09red/hsa:2255%09red/hsa:25759%09red/hsa:2247%09red/hsa:5241%09red/hsa:2252%09red/hsa:4041%09red/hsa:23493%09red/hsa:1956%09red/hsa:8322%09red/hsa:182%09red/hsa:2353%09red/hsa:10912%09red
Circadian entrainment	KEGG PATHWAY	hsa04713	12	97	3.96916e-05	0.000706571	-3.15084	2786|6262|5187|2983|2773|3708|2775|114|117|51655|2353|55811	http://www.genome.jp/kegg-bin/show_pathway?hsa04713/hsa:3708%09red/hsa:2773%09red/hsa:2983%09red/hsa:2775%09red/hsa:5187%09red/hsa:2786%09red/hsa:6262%09red/hsa:117%09red/hsa:114%09red/hsa:51655%09red/hsa:2353%09red/hsa:55811%09red
Hepatocellular carcinoma	KEGG PATHWAY	hsa05225	16	168	4.33759e-05	0.000759353	-3.11956	4041|71|2938|7474|25759|1956|7046|10912|7043|7042|2947|7472|2944|4233|2952|8322	http://www.genome.jp/kegg-bin/show_pathway?hsa05225/hsa:7474%09red/hsa:7472%09red/hsa:2944%09red/hsa:2947%09red/hsa:2938%09red/hsa:25759%09red/hsa:2952%09red/hsa:4233%09red/hsa:7046%09red/hsa:4041%09red/hsa:7043%09red/hsa:7042%09red/hsa:8322%09red/hsa:10912%09red/hsa:71%09red/hsa:1956%09red
Phagosome	KEGG PATHWAY	hsa04145	15	152	5.13503e-05	0.000870901	-3.06003	2213|5289|7058|4360|929|3690|3106|7037|7057|3684|1780|534|71|22925|30835	http://www.genome.jp/kegg-bin/show_pathway?hsa04145/hsa:30835%09red/hsa:5289%09red/hsa:4360%09red/hsa:22925%09red/hsa:71%09red/hsa:1780%09red/hsa:3684%09red/hsa:2213%09red/hsa:7057%09red/hsa:534%09red/hsa:3690%09red/hsa:3106%09red/hsa:7037%09red/hsa:929%09red/hsa:7058%09red
Regulation of lipolysis in adipocytes	KEGG PATHWAY	hsa04923	9	55	5.32551e-05	0.000890258	-3.05048	153|11145|154|4881|2773|4886|114|5743|134	http://www.genome.jp/kegg-bin/show_pathway?hsa04923/hsa:2773%09red/hsa:5743%09red/hsa:154%09red/hsa:153%09red/hsa:4881%09red/hsa:4886%09red/hsa:114%09red/hsa:134%09red/hsa:11145%09red
Apelin signaling pathway	KEGG PATHWAY	hsa04371	14	137	6.4078e-05	0.00103771	-2.98393	6547|6546|5054|2786|6262|2773|1958|182|114|3708|7046|53632|55811|5289	http://www.genome.jp/kegg-bin/show_pathway?hsa04371/hsa:3708%09red/hsa:2773%09red/hsa:5289%09red/hsa:53632%09red/hsa:114%09red/hsa:2786%09red/hsa:7046%09red/hsa:6262%09red/hsa:6547%09red/hsa:6546%09red/hsa:182%09red/hsa:1958%09red/hsa:5054%09red/hsa:55811%09red
p53 signaling pathway	KEGG PATHWAY	hsa04115	10	72	7.22419e-05	0.00114995	-2.93932	894|896|596|4194|7057|5268|3479|10912|5054|8795	http://www.genome.jp/kegg-bin/show_pathway?hsa04115/hsa:896%09red/hsa:894%09red/hsa:596%09red/hsa:3479%09red/hsa:5268%09red/hsa:8795%09red/hsa:4194%09red/hsa:7057%09red/hsa:10912%09red/hsa:5054%09red
Gap junction	KEGG PATHWAY	hsa04540	11	88	7.5792e-05	0.00119424	-2.92291	5159|153|2983|2773|2767|5154|114|3708|1956|10746|6714	http://www.genome.jp/kegg-bin/show_pathway?hsa04540/hsa:3708%09red/hsa:2773%09red/hsa:2767%09red/hsa:5154%09red/hsa:2983%09red/hsa:153%09red/hsa:5159%09red/hsa:10746%09red/hsa:1956%09red/hsa:114%09red/hsa:6714%09red
GABAergic synapse	KEGG PATHWAY	hsa04727	11	89	8.31078e-05	0.00128776	-2.89017	2786|2554|2773|2775|10991|114|5334|9001|9568|6714|2566	http://www.genome.jp/kegg-bin/show_pathway?hsa04727/hsa:2566%09red/hsa:9568%09red/hsa:5334%09red/hsa:2773%09red/hsa:2775%09red/hsa:2786%09red/hsa:10991%09red/hsa:9001%09red/hsa:114%09red/hsa:6714%09red/hsa:2554%09red
Tuberculosis	KEGG PATHWAY	hsa05152	16	179	8.67908e-05	0.00133526	-2.87443	2213|5289|4046|3606|596|1263|3587|3684|929|51135|7042|6714|22925|7043|30835|4360	http://www.genome.jp/kegg-bin/show_pathway?hsa05152/hsa:30835%09red/hsa:5289%09red/hsa:4360%09red/hsa:3587%09red/hsa:3606%09red/hsa:596%09red/hsa:1263%09red/hsa:3684%09red/hsa:2213%09red/hsa:7043%09red/hsa:7042%09red/hsa:6714%09red/hsa:4046%09red/hsa:929%09red/hsa:51135%09red/hsa:22925%09red
Human T-cell leukemia virus 1 infection	KEGG PATHWAY	hsa05166	18	219	8.79606e-05	0.00134068	-2.87267	3554|894|896|3551|83660|64764|3106|114|7046|9586|7538|7043|7042|2353|1030|1031|1959|1958	http://www.genome.jp/kegg-bin/show_pathway?hsa05166/hsa:3551%09red/hsa:896%09red/hsa:894%09red/hsa:2353%09red/hsa:1030%09red/hsa:1031%09red/hsa:9586%09red/hsa:7538%09red/hsa:7046%09red/hsa:83660%09red/hsa:7043%09red/hsa:7042%09red/hsa:114%09red/hsa:3106%09red/hsa:64764%09red/hsa:1958%09red/hsa:1959%09red/hsa:3554%09red
Glycerolipid metabolism	KEGG PATHWAY	hsa00561	9	61	0.00010888	0.00155295	-2.80884	2710|57678|8611|9663|4023|84803|160851|8527|80168	http://www.genome.jp/kegg-bin/show_pathway?hsa00561/hsa:57678%09red/hsa:84803%09red/hsa:4023%09red/hsa:160851%09red/hsa:2710%09red/hsa:9663%09red/hsa:80168%09red/hsa:8527%09red/hsa:8611%09red
Arrhythmogenic right ventricular cardiomyopathy (ARVC)	KEGG PATHWAY	hsa05412	10	77	0.0001197	0.00169204	-2.77159	6547|785|6262|781|6546|3690|3908|71|1832|3655	http://www.genome.jp/kegg-bin/show_pathway?hsa05412/hsa:3690%09red/hsa:785%09red/hsa:1832%09red/hsa:781%09red/hsa:6262%09red/hsa:6547%09red/hsa:6546%09red/hsa:71%09red/hsa:3908%09red/hsa:3655%09red
Malaria	KEGG PATHWAY	hsa05144	8	49	0.00013998	0.00190896	-2.7192	7058|3606|7057|7412|4035|7043|7042|4233	http://www.genome.jp/kegg-bin/show_pathway?hsa05144/hsa:4035%09red/hsa:3606%09red/hsa:4233%09red/hsa:7057%09red/hsa:7043%09red/hsa:7042%09red/hsa:7058%09red/hsa:7412%09red
Purine metabolism	KEGG PATHWAY	hsa00230	13	130	0.000141118	0.00191888	-2.71695	26289|10846|271|2983|4881|5144|954|55811|114|2766|5139|5153|8654	http://www.genome.jp/kegg-bin/show_pathway?hsa00230/hsa:5144%09red/hsa:954%09red/hsa:5153%09red/hsa:2983%09red/hsa:8654%09red/hsa:5139%09red/hsa:4881%09red/hsa:2766%09red/hsa:114%09red/hsa:10846%09red/hsa:271%09red/hsa:26289%09red/hsa:55811%09red
Adrenergic signaling in cardiomyocytes	KEGG PATHWAY	hsa04261	14	149	0.000145595	0.00196828	-2.70591	6547|6546|153|2773|6262|154|596|64764|785|7168|114|9586|493|781	http://www.genome.jp/kegg-bin/show_pathway?hsa04261/hsa:64764%09red/hsa:2773%09red/hsa:785%09red/hsa:9586%09red/hsa:596%09red/hsa:154%09red/hsa:153%09red/hsa:781%09red/hsa:493%09red/hsa:6262%09red/hsa:114%09red/hsa:6547%09red/hsa:6546%09red/hsa:7168%09red
FoxO signaling pathway	KEGG PATHWAY	hsa04068	13	132	0.000162214	0.00213117	-2.67138	894|3551|1263|9456|3479|6446|1956|7046|10912|7043|7042|53632|1030	http://www.genome.jp/kegg-bin/show_pathway?hsa04068/hsa:3551%09red/hsa:894%09red/hsa:1030%09red/hsa:1263%09red/hsa:3479%09red/hsa:9456%09red/hsa:7046%09red/hsa:53632%09red/hsa:7043%09red/hsa:7042%09red/hsa:10912%09red/hsa:6446%09red/hsa:1956%09red
Tight junction	KEGG PATHWAY	hsa04530	15	170	0.000162675	0.00213123	-2.67137	24146|23327|4217|4734|51421|1364|9475|53632|11346|4637|71|10398|6714|154810|1740	http://www.genome.jp/kegg-bin/show_pathway?hsa04530/hsa:1740%09red/hsa:1364%09red/hsa:24146%09red/hsa:11346%09red/hsa:53632%09red/hsa:4637%09red/hsa:4217%09red/hsa:9475%09red/hsa:51421%09red/hsa:4734%09red/hsa:154810%09red/hsa:10398%09red/hsa:6714%09red/hsa:71%09red/hsa:23327%09red
Aldosterone synthesis and secretion	KEGG PATHWAY	hsa04925	11	98	0.00018083	0.00234928	-2.62907	3949|4881|4929|2767|114|3708|9586|3164|64764|8536|493	http://www.genome.jp/kegg-bin/show_pathway?hsa04925/hsa:3708%09red/hsa:64764%09red/hsa:2767%09red/hsa:9586%09red/hsa:3949%09red/hsa:3164%09red/hsa:493%09red/hsa:114%09red/hsa:4929%09red/hsa:4881%09red/hsa:8536%09red
Salmonella infection	KEGG PATHWAY	hsa05132	10	83	0.000209094	0.00266451	-2.57438	3606|1780|929|2316|2317|9475|5217|71|2920|2353	http://www.genome.jp/kegg-bin/show_pathway?hsa05132/hsa:2353%09red/hsa:3606%09red/hsa:1780%09red/hsa:2920%09red/hsa:9475%09red/hsa:2316%09red/hsa:2317%09red/hsa:5217%09red/hsa:929%09red/hsa:71%09red
Inflammatory mediator regulation of TRP channels	KEGG PATHWAY	hsa04750	11	100	0.000212431	0.00269233	-2.56987	5029|55515|3554|3827|1579|3479|114|3708|5321|1573|6714	http://www.genome.jp/kegg-bin/show_pathway?hsa04750/hsa:3708%09red/hsa:5029%09red/hsa:3554%09red/hsa:3479%09red/hsa:3827%09red/hsa:55515%09red/hsa:1573%09red/hsa:114%09red/hsa:6714%09red/hsa:1579%09red/hsa:5321%09red
Chagas disease (American trypanosomiasis)	KEGG PATHWAY	hsa05142	11	103	0.000268521	0.00315462	-2.50105	3827|7043|3551|2773|2767|2775|7046|51135|7042|5054|2353	http://www.genome.jp/kegg-bin/show_pathway?hsa05142/hsa:3551%09red/hsa:2773%09red/hsa:3827%09red/hsa:2775%09red/hsa:2767%09red/hsa:7046%09red/hsa:7043%09red/hsa:7042%09red/hsa:2353%09red/hsa:51135%09red/hsa:5054%09red
Insulin secretion	KEGG PATHWAY	hsa04911	10	86	0.000271524	0.00318188	-2.49732	3781|6262|114|64764|3778|2767|2740|117|9586|9699	http://www.genome.jp/kegg-bin/show_pathway?hsa04911/hsa:64764%09red/hsa:2767%09red/hsa:9586%09red/hsa:3781%09red/hsa:2740%09red/hsa:9699%09red/hsa:6262%09red/hsa:117%09red/hsa:3778%09red/hsa:114%09red
Platelet activation	KEGG PATHWAY	hsa04611	12	124	0.000331506	0.00369008	-2.43296	114|3690|83660|5023|2773|9475|2983|3708|71|5321|6714|5739	http://www.genome.jp/kegg-bin/show_pathway?hsa04611/hsa:3708%09red/hsa:2773%09red/hsa:5321%09red/hsa:2983%09red/hsa:5023%09red/hsa:83660%09red/hsa:9475%09red/hsa:5739%09red/hsa:3690%09red/hsa:114%09red/hsa:6714%09red/hsa:71%09red
Melanoma	KEGG PATHWAY	hsa05218	9	72	0.000335607	0.00371798	-2.42969	5159|5154|3479|1956|10912|2255|2247|4233|2252	http://www.genome.jp/kegg-bin/show_pathway?hsa05218/hsa:5154%09red/hsa:2255%09red/hsa:3479%09red/hsa:2247%09red/hsa:4233%09red/hsa:2252%09red/hsa:5159%09red/hsa:10912%09red/hsa:1956%09red
HIF-1 signaling pathway	KEGG PATHWAY	hsa04066	11	109	0.00041867	0.00449926	-2.34686	3948|596|51378|3570|3479|5054|1956|3091|7422|7037|5209	http://www.genome.jp/kegg-bin/show_pathway?hsa04066/hsa:3479%09red/hsa:596%09red/hsa:3948%09red/hsa:3570%09red/hsa:1956%09red/hsa:7422%09red/hsa:7037%09red/hsa:5209%09red/hsa:51378%09red/hsa:3091%09red/hsa:5054%09red
Osteoclast differentiation	KEGG PATHWAY	hsa04380	12	128	0.000432023	0.00460037	-2.33721	2213|2274|3554|140885|3551|3690|7046|9846|7042|8651|2353|3726	http://www.genome.jp/kegg-bin/show_pathway?hsa04380/hsa:3551%09red/hsa:8651%09red/hsa:3554%09red/hsa:140885%09red/hsa:3726%09red/hsa:7046%09red/hsa:2213%09red/hsa:2274%09red/hsa:7042%09red/hsa:3690%09red/hsa:9846%09red/hsa:2353%09red
ABC transporters	KEGG PATHWAY	hsa02010	7	45	0.000473339	0.00497219	-2.30345	10060|10350|19|9619|10349|368|23457	http://www.genome.jp/kegg-bin/show_pathway?hsa02010/hsa:10060%09red/hsa:19%09red/hsa:10349%09red/hsa:9619%09red/hsa:10350%09red/hsa:23457%09red/hsa:368%09red
Small cell lung cancer	KEGG PATHWAY	hsa05222	10	93	0.000479676	0.00497987	-2.30278	1285|10319|1286|3551|596|3908|5743|10912|3655|1030	http://www.genome.jp/kegg-bin/show_pathway?hsa05222/hsa:3551%09red/hsa:1286%09red/hsa:1285%09red/hsa:1030%09red/hsa:5743%09red/hsa:10319%09red/hsa:596%09red/hsa:10912%09red/hsa:3908%09red/hsa:3655%09red
TNF signaling pathway	KEGG PATHWAY	hsa04668	11	112	0.000516863	0.0053098	-2.27492	7412|4217|11035|3551|2920|64764|182|5743|9586|2353|3726	http://www.genome.jp/kegg-bin/show_pathway?hsa04668/hsa:3551%09red/hsa:64764%09red/hsa:9586%09red/hsa:2920%09red/hsa:3726%09red/hsa:5743%09red/hsa:4217%09red/hsa:11035%09red/hsa:182%09red/hsa:2353%09red/hsa:7412%09red
Amoebiasis	KEGG PATHWAY	hsa05146	10	95	0.000558986	0.00566763	-2.2466	1285|10319|3554|2767|3908|3684|929|1286|7043|7042	http://www.genome.jp/kegg-bin/show_pathway?hsa05146/hsa:1286%09red/hsa:1285%09red/hsa:3554%09red/hsa:3684%09red/hsa:2767%09red/hsa:7043%09red/hsa:7042%09red/hsa:10319%09red/hsa:929%09red/hsa:3908%09red
Glutamatergic synapse	KEGG PATHWAY	hsa04724	11	114	0.000592462	0.00582963	-2.23436	2786|2898|9456|2773|6507|2775|10991|114|3708|5321|1742	http://www.genome.jp/kegg-bin/show_pathway?hsa04724/hsa:3708%09red/hsa:2773%09red/hsa:1742%09red/hsa:5321%09red/hsa:2898%09red/hsa:6507%09red/hsa:2775%09red/hsa:9456%09red/hsa:2786%09red/hsa:10991%09red/hsa:114%09red
Serotonergic synapse	KEGG PATHWAY	hsa04726	11	115	0.000633586	0.00615635	-2.21068	2786|1843|2773|2775|121278|3708|5743|3351|5321|1573|3781	http://www.genome.jp/kegg-bin/show_pathway?hsa04726/hsa:3708%09red/hsa:2773%09red/hsa:5321%09red/hsa:2775%09red/hsa:5743%09red/hsa:1843%09red/hsa:2786%09red/hsa:3781%09red/hsa:3351%09red/hsa:1573%09red/hsa:121278%09red
Basal cell carcinoma	KEGG PATHWAY	hsa05217	8	63	0.000647102	0.00623961	-2.20484	374654|64399|2737|10912|7472|7474|8643|8322	http://www.genome.jp/kegg-bin/show_pathway?hsa05217/hsa:7474%09red/hsa:8643%09red/hsa:7472%09red/hsa:2737%09red/hsa:64399%09red/hsa:8322%09red/hsa:10912%09red/hsa:374654%09red
Arachidonic acid metabolism	KEGG PATHWAY	hsa00590	8	63	0.000647102	0.00623961	-2.20484	11145|2878|873|1579|5743|5321|1573|391013	http://www.genome.jp/kegg-bin/show_pathway?hsa00590/hsa:5321%09red/hsa:5743%09red/hsa:873%09red/hsa:391013%09red/hsa:1573%09red/hsa:2878%09red/hsa:1579%09red/hsa:11145%09red
Prostate cancer	KEGG PATHWAY	hsa05215	10	97	0.000648844	0.00623961	-2.20484	5159|3551|596|64764|5154|3479|2119|1956|9586|5328	http://www.genome.jp/kegg-bin/show_pathway?hsa05215/hsa:3551%09red/hsa:64764%09red/hsa:5154%09red/hsa:9586%09red/hsa:596%09red/hsa:2119%09red/hsa:5328%09red/hsa:3479%09red/hsa:5159%09red/hsa:1956%09red
Glycerophospholipid metabolism	KEGG PATHWAY	hsa00564	10	97	0.000648844	0.00623961	-2.20484	11145|84803|57678|3931|8611|9663|5321|160851|8527|391013	http://www.genome.jp/kegg-bin/show_pathway?hsa00564/hsa:57678%09red/hsa:84803%09red/hsa:5321%09red/hsa:160851%09red/hsa:391013%09red/hsa:3931%09red/hsa:9663%09red/hsa:8527%09red/hsa:11145%09red/hsa:8611%09red
Endocrine resistance	KEGG PATHWAY	hsa01522	10	98	0.000698054	0.0065245	-2.18545	596|1839|3479|182|25759|1956|114|2353|6714|1031	http://www.genome.jp/kegg-bin/show_pathway?hsa01522/hsa:3479%09red/hsa:1839%09red/hsa:596%09red/hsa:25759%09red/hsa:1956%09red/hsa:114%09red/hsa:6714%09red/hsa:182%09red/hsa:2353%09red/hsa:1031%09red
Ovarian steroidogenesis	KEGG PATHWAY	hsa04913	7	49	0.000747548	0.00684813	-2.16443	3949|3479|114|654|5743|5321|1573	http://www.genome.jp/kegg-bin/show_pathway?hsa04913/hsa:3479%09red/hsa:654%09red/hsa:5321%09red/hsa:5743%09red/hsa:3949%09red/hsa:1573%09red/hsa:114%09red
Choline metabolism in cancer	KEGG PATHWAY	hsa05231	10	99	0.000750299	0.00684813	-2.16443	5159|3091|5154|2353|204962|1956|8611|5321|160851|8527	http://www.genome.jp/kegg-bin/show_pathway?hsa05231/hsa:5154%09red/hsa:5321%09red/hsa:160851%09red/hsa:5159%09red/hsa:1956%09red/hsa:204962%09red/hsa:8527%09red/hsa:2353%09red/hsa:3091%09red/hsa:8611%09red
Cortisol synthesis and secretion	KEGG PATHWAY	hsa04927	8	65	0.000779905	0.00703574	-2.15269	3949|57552|64764|2767|114|3708|9586|3164	http://www.genome.jp/kegg-bin/show_pathway?hsa04927/hsa:3708%09red/hsa:64764%09red/hsa:2767%09red/hsa:9586%09red/hsa:3949%09red/hsa:3164%09red/hsa:114%09red/hsa:57552%09red
Viral protein interaction with cytokine and cytokine receptor	KEGG PATHWAY	hsa04061	10	100	0.00080572	0.00722669	-2.14106	1230|3606|3587|2920|3570|6369|6368|10344|8795|8797	http://www.genome.jp/kegg-bin/show_pathway?hsa04061/hsa:3606%09red/hsa:1230%09red/hsa:6369%09red/hsa:6368%09red/hsa:2920%09red/hsa:3570%09red/hsa:8797%09red/hsa:8795%09red/hsa:10344%09red/hsa:3587%09red
NF-kappa B signaling pathway	KEGG PATHWAY	hsa04064	10	100	0.00080572	0.00722669	-2.14106	3554|3551|596|2920|7412|929|5743|51135|128178|5328	http://www.genome.jp/kegg-bin/show_pathway?hsa04064/hsa:3551%09red/hsa:3554%09red/hsa:2920%09red/hsa:5743%09red/hsa:5328%09red/hsa:596%09red/hsa:929%09red/hsa:51135%09red/hsa:7412%09red/hsa:128178%09red
Sphingolipid signaling pathway	KEGG PATHWAY	hsa04071	11	119	0.000822613	0.00736404	-2.13288	3827|4217|2206|596|8879|2773|9475|340485|166929|9846|134	http://www.genome.jp/kegg-bin/show_pathway?hsa04071/hsa:166929%09red/hsa:3827%09red/hsa:4217%09red/hsa:2773%09red/hsa:596%09red/hsa:340485%09red/hsa:9475%09red/hsa:9846%09red/hsa:2206%09red/hsa:134%09red/hsa:8879%09red
Alcoholism	KEGG PATHWAY	hsa05034	14	180	0.000852312	0.00755739	-2.12163	2786|627|9734|4915|64764|2773|2775|25759|8968|9586|136|554313|10645|8337	http://www.genome.jp/kegg-bin/show_pathway?hsa05034/hsa:64764%09red/hsa:2773%09red/hsa:8968%09red/hsa:9586%09red/hsa:4915%09red/hsa:10645%09red/hsa:25759%09red/hsa:2786%09red/hsa:9734%09red/hsa:2775%09red/hsa:554313%09red/hsa:136%09red/hsa:627%09red/hsa:8337%09red
Hepatitis B	KEGG PATHWAY	hsa05161	13	163	0.00104004	0.00877168	-2.05692	6778|7043|3551|596|64764|1960|7046|9586|51135|7042|2353|6714|1959	http://www.genome.jp/kegg-bin/show_pathway?hsa05161/hsa:3551%09red/hsa:64764%09red/hsa:9586%09red/hsa:596%09red/hsa:6778%09red/hsa:7046%09red/hsa:7043%09red/hsa:7042%09red/hsa:1960%09red/hsa:6714%09red/hsa:1959%09red/hsa:2353%09red/hsa:51135%09red
C-type lectin receptor signaling pathway	KEGG PATHWAY	hsa04625	10	104	0.00106212	0.00894176	-2.04858	4046|53342|3551|1263|1960|3708|5743|6714|1959|30835	http://www.genome.jp/kegg-bin/show_pathway?hsa04625/hsa:3551%09red/hsa:3708%09red/hsa:5743%09red/hsa:1263%09red/hsa:30835%09red/hsa:4046%09red/hsa:1960%09red/hsa:6714%09red/hsa:1959%09red/hsa:53342%09red
Colorectal cancer	KEGG PATHWAY	hsa05210	9	86	0.00108229	0.00907877	-2.04197	1630|596|1956|7046|10912|7043|7042|2353|374	http://www.genome.jp/kegg-bin/show_pathway?hsa05210/hsa:596%09red/hsa:1630%09red/hsa:7046%09red/hsa:374%09red/hsa:7043%09red/hsa:1956%09red/hsa:10912%09red/hsa:2353%09red/hsa:7042%09red
Kaposi sarcoma-associated herpesvirus infection	KEGG PATHWAY	hsa05167	14	186	0.00114329	0.00953897	-2.0205	5289|2786|1230|3551|3091|2920|3106|3708|5743|7422|2353|6714|2247|7538	http://www.genome.jp/kegg-bin/show_pathway?hsa05167/hsa:3551%09red/hsa:3708%09red/hsa:5289%09red/hsa:2920%09red/hsa:5743%09red/hsa:7538%09red/hsa:2247%09red/hsa:2786%09red/hsa:3106%09red/hsa:1230%09red/hsa:7422%09red/hsa:6714%09red/hsa:2353%09red/hsa:3091%09red
Legionellosis	KEGG PATHWAY	hsa05134	7	55	0.00137892	0.0110419	-1.95695	3606|2920|3684|929|3306|3310|3305	http://www.genome.jp/kegg-bin/show_pathway?hsa05134/hsa:2920%09red/hsa:3305%09red/hsa:3306%09red/hsa:3606%09red/hsa:3684%09red/hsa:3310%09red/hsa:929%09red
Salivary secretion	KEGG PATHWAY	hsa04970	9	90	0.00144973	0.0114119	-1.94264	153|3778|154|2983|4069|114|3708|1755|493	http://www.genome.jp/kegg-bin/show_pathway?hsa04970/hsa:3708%09red/hsa:2983%09red/hsa:154%09red/hsa:153%09red/hsa:493%09red/hsa:3778%09red/hsa:114%09red/hsa:1755%09red/hsa:4069%09red
Bladder cancer	KEGG PATHWAY	hsa05219	6	41	0.00158793	0.0120034	-1.9207	23604|1839|7057|1956|7422|6714	http://www.genome.jp/kegg-bin/show_pathway?hsa05219/hsa:1839%09red/hsa:7057%09red/hsa:1956%09red/hsa:23604%09red/hsa:7422%09red/hsa:6714%09red
GnRH signaling pathway	KEGG PATHWAY	hsa04912	9	93	0.00178624	0.0131045	-1.88258	1839|2767|114|3708|1956|5321|10746|6714|1958	http://www.genome.jp/kegg-bin/show_pathway?hsa04912/hsa:3708%09red/hsa:2767%09red/hsa:5321%09red/hsa:10746%09red/hsa:1956%09red/hsa:114%09red/hsa:6714%09red/hsa:1958%09red/hsa:1839%09red
Chronic myeloid leukemia	KEGG PATHWAY	hsa05220	8	76	0.00195248	0.0140748	-1.85156	3551|613|25759|7046|10912|9846|7043|7042	http://www.genome.jp/kegg-bin/show_pathway?hsa05220/hsa:3551%09red/hsa:25759%09red/hsa:7046%09red/hsa:7043%09red/hsa:7042%09red/hsa:9846%09red/hsa:10912%09red/hsa:613%09red
PPAR signaling pathway	KEGG PATHWAY	hsa03320	8	76	0.00195248	0.0140748	-1.85156	2710|10998|2173|1579|2171|4023|6319|729359	http://www.genome.jp/kegg-bin/show_pathway?hsa03320/hsa:4023%09red/hsa:6319%09red/hsa:2710%09red/hsa:2171%09red/hsa:2173%09red/hsa:10998%09red/hsa:1579%09red/hsa:729359%09red
Metabolism of xenobiotics by cytochrome P450	KEGG PATHWAY	hsa00980	8	76	0.00195248	0.0140748	-1.85156	2938|873|127|2947|1572|2944|3290|2952	http://www.genome.jp/kegg-bin/show_pathway?hsa00980/hsa:2944%09red/hsa:2947%09red/hsa:2952%09red/hsa:873%09red/hsa:2938%09red/hsa:1572%09red/hsa:3290%09red/hsa:127%09red
Long-term depression	KEGG PATHWAY	hsa04730	7	60	0.00217155	0.0149608	-1.82504	2983|2773|2767|2775|3479|3708|5321	http://www.genome.jp/kegg-bin/show_pathway?hsa04730/hsa:3708%09red/hsa:2773%09red/hsa:2767%09red/hsa:5321%09red/hsa:2983%09red/hsa:2775%09red/hsa:3479%09red
Apoptosis	KEGG PATHWAY	hsa04210	11	136	0.00221984	0.0151365	-1.81998	4217|4170|3551|596|3708|10912|71|2353|8795|823|8797	http://www.genome.jp/kegg-bin/show_pathway?hsa04210/hsa:3551%09red/hsa:3708%09red/hsa:823%09red/hsa:4170%09red/hsa:596%09red/hsa:8797%09red/hsa:8795%09red/hsa:4217%09red/hsa:10912%09red/hsa:2353%09red/hsa:71%09red
Measles	KEGG PATHWAY	hsa05162	11	138	0.00246739	0.0164634	-1.78348	2213|894|896|3551|596|51135|2353|3306|3310|3305|30835	http://www.genome.jp/kegg-bin/show_pathway?hsa05162/hsa:3551%09red/hsa:30835%09red/hsa:894%09red/hsa:896%09red/hsa:596%09red/hsa:3306%09red/hsa:3310%09red/hsa:2213%09red/hsa:3305%09red/hsa:2353%09red/hsa:51135%09red
Wnt signaling pathway	KEGG PATHWAY	hsa04310	12	160	0.00257217	0.0170895	-1.76727	166336|894|5176|896|4919|54894|9475|4041|7472|7474|6423|8322	http://www.genome.jp/kegg-bin/show_pathway?hsa04310/hsa:896%09red/hsa:894%09red/hsa:5176%09red/hsa:7472%09red/hsa:54894%09red/hsa:7474%09red/hsa:4919%09red/hsa:9475%09red/hsa:4041%09red/hsa:6423%09red/hsa:8322%09red/hsa:166336%09red
AMPK signaling pathway	KEGG PATHWAY	hsa04152	10	120	0.00283367	0.0180303	-1.744	3953|32|64764|10645|3479|53632|2194|5209|9586|6319	http://www.genome.jp/kegg-bin/show_pathway?hsa04152/hsa:64764%09red/hsa:32%09red/hsa:9586%09red/hsa:3953%09red/hsa:10645%09red/hsa:3479%09red/hsa:6319%09red/hsa:53632%09red/hsa:5209%09red/hsa:2194%09red
Chemical carcinogenesis	KEGG PATHWAY	hsa05204	8	82	0.00301594	0.018881	-1.72397	2938|873|5743|127|2947|2944|3290|2952	http://www.genome.jp/kegg-bin/show_pathway?hsa05204/hsa:2944%09red/hsa:2947%09red/hsa:5743%09red/hsa:873%09red/hsa:2952%09red/hsa:2938%09red/hsa:3290%09red/hsa:127%09red
Chemokine signaling pathway	KEGG PATHWAY	hsa04062	13	190	0.00366077	0.0220878	-1.65585	2786|1230|3551|25759|2920|2773|6369|9475|114|10451|6368|6714|10344	http://www.genome.jp/kegg-bin/show_pathway?hsa04062/hsa:3551%09red/hsa:2773%09red/hsa:1230%09red/hsa:6369%09red/hsa:6368%09red/hsa:2920%09red/hsa:25759%09red/hsa:2786%09red/hsa:9475%09red/hsa:114%09red/hsa:6714%09red/hsa:10451%09red/hsa:10344%09red
Phospholipase D signaling pathway	KEGG PATHWAY	hsa04072	11	148	0.00406095	0.0241278	-1.61748	5159|2206|114|5154|25759|1956|8611|9846|5321|160851|8527	http://www.genome.jp/kegg-bin/show_pathway?hsa04072/hsa:9846%09red/hsa:5321%09red/hsa:160851%09red/hsa:25759%09red/hsa:5159%09red/hsa:5154%09red/hsa:1956%09red/hsa:114%09red/hsa:2206%09red/hsa:8527%09red/hsa:8611%09red
Epithelial cell signaling in Helicobacter pylori infection	KEGG PATHWAY	hsa05120	7	70	0.00476669	0.0272783	-1.56418	534|3551|2920|1839|1956|6714|4233	http://www.genome.jp/kegg-bin/show_pathway?hsa05120/hsa:3551%09red/hsa:1839%09red/hsa:2920%09red/hsa:4233%09red/hsa:1956%09red/hsa:6714%09red/hsa:534%09red
Mineral absorption	KEGG PATHWAY	hsa04978	6	53	0.00507472	0.0286891	-1.54228	6547|6546|4891|113235|9843|55630	http://www.genome.jp/kegg-bin/show_pathway?hsa04978/hsa:4891%09red/hsa:55630%09red/hsa:9843%09red/hsa:6547%09red/hsa:6546%09red/hsa:113235%09red
Leukocyte transendothelial migration	KEGG PATHWAY	hsa04670	9	112	0.00561927	0.0311809	-1.50611	24146|2773|1364|3684|7412|10451|71|10398|9475	http://www.genome.jp/kegg-bin/show_pathway?hsa04670/hsa:2773%09red/hsa:1364%09red/hsa:10451%09red/hsa:24146%09red/hsa:3684%09red/hsa:9475%09red/hsa:7412%09red/hsa:71%09red/hsa:10398%09red
Viral carcinogenesis	KEGG PATHWAY	hsa05203	13	201	0.00568055	0.0312606	-1.505	894|9734|896|2934|1960|3106|64764|9586|554313|1030|1959|6714|5966	http://www.genome.jp/kegg-bin/show_pathway?hsa05203/hsa:2934%09red/hsa:896%09red/hsa:894%09red/hsa:1030%09red/hsa:9586%09red/hsa:3106%09red/hsa:9734%09red/hsa:5966%09red/hsa:1960%09red/hsa:6714%09red/hsa:554313%09red/hsa:64764%09red/hsa:1959%09red
IL-17 signaling pathway	KEGG PATHWAY	hsa04657	8	93	0.00608061	0.0330536	-1.48078	53342|3551|5596|2920|5743|3934|2353|132014	http://www.genome.jp/kegg-bin/show_pathway?hsa04657/hsa:3551%09red/hsa:5596%09red/hsa:2920%09red/hsa:5743%09red/hsa:132014%09red/hsa:3934%09red/hsa:53342%09red/hsa:2353%09red
Thyroid hormone synthesis	KEGG PATHWAY	hsa04918	7	74	0.00628628	0.0340921	-1.46735	64764|2878|114|3708|9586|50506|433	http://www.genome.jp/kegg-bin/show_pathway?hsa04918/hsa:3708%09red/hsa:64764%09red/hsa:433%09red/hsa:9586%09red/hsa:50506%09red/hsa:2878%09red/hsa:114%09red
Glutathione metabolism	KEGG PATHWAY	hsa00480	6	56	0.00647001	0.0345265	-1.46185	2938|2878|2952|2947|2944|290	http://www.genome.jp/kegg-bin/show_pathway?hsa00480/hsa:2944%09red/hsa:2947%09red/hsa:2952%09red/hsa:2938%09red/hsa:290%09red/hsa:2878%09red
Pancreatic cancer	KEGG PATHWAY	hsa05212	7	75	0.00671685	0.0357211	-1.44708	3551|1956|7046|10912|7422|7043|7042	http://www.genome.jp/kegg-bin/show_pathway?hsa05212/hsa:3551%09red/hsa:7046%09red/hsa:7043%09red/hsa:7042%09red/hsa:7422%09red/hsa:10912%09red/hsa:1956%09red
Glioma	KEGG PATHWAY	hsa05214	7	75	0.00671685	0.0357211	-1.44708	5159|5154|3479|25759|1956|10912|8536	http://www.genome.jp/kegg-bin/show_pathway?hsa05214/hsa:25759%09red/hsa:3479%09red/hsa:5159%09red/hsa:5154%09red/hsa:1956%09red/hsa:10912%09red/hsa:8536%09red
Cellular senescence	KEGG PATHWAY	hsa04218	11	160	0.00695388	0.0364748	-1.43801	894|896|3106|3708|7046|10912|7043|7042|5054|1030|823	http://www.genome.jp/kegg-bin/show_pathway?hsa04218/hsa:3708%09red/hsa:896%09red/hsa:894%09red/hsa:1030%09red/hsa:7046%09red/hsa:7043%09red/hsa:7042%09red/hsa:3106%09red/hsa:823%09red/hsa:10912%09red/hsa:5054%09red
Signaling pathways regulating pluripotency of stem cells	KEGG PATHWAY	hsa04550	10	140	0.0077251	0.039812	-1.39999	2247|6498|3479|3400|1749|90|7472|6926|7474|8322	http://www.genome.jp/kegg-bin/show_pathway?hsa04550/hsa:7474%09red/hsa:3400%09red/hsa:7472%09red/hsa:3479%09red/hsa:2247%09red/hsa:1749%09red/hsa:90%09red/hsa:6498%09red/hsa:8322%09red/hsa:6926%09red
Thyroid hormone signaling pathway	KEGG PATHWAY	hsa04919	9	119	0.00804077	0.0412565	-1.38451	7068|3690|51196|116931|3091|117247|71|23389|6714	http://www.genome.jp/kegg-bin/show_pathway?hsa04919/hsa:51196%09red/hsa:117247%09red/hsa:7068%09red/hsa:116931%09red/hsa:23389%09red/hsa:3690%09red/hsa:6714%09red/hsa:71%09red/hsa:3091%09red
VEGF signaling pathway	KEGG PATHWAY	hsa04370	6	59	0.00812465	0.0414748	-1.38222	3791|25759|5743|7422|5321|6714	http://www.genome.jp/kegg-bin/show_pathway?hsa04370/hsa:5321%09red/hsa:5743%09red/hsa:25759%09red/hsa:3791%09red/hsa:7422%09red/hsa:6714%09red
Phosphatidylinositol signaling system	KEGG PATHWAY	hsa04070	8	99	0.00852842	0.0417821	-1.37901	5289|9108|51196|5286|3708|160851|8527|80271	http://www.genome.jp/kegg-bin/show_pathway?hsa04070/hsa:3708%09red/hsa:51196%09red/hsa:5289%09red/hsa:160851%09red/hsa:80271%09red/hsa:5286%09red/hsa:9108%09red/hsa:8527%09red
Yersinia infection	KEGG PATHWAY	hsa05135	9	121	0.00886012	0.0432708	-1.36381	71|3551|9475|10451|51135|2353|6714|10458|3606	http://www.genome.jp/kegg-bin/show_pathway?hsa05135/hsa:3551%09red/hsa:10451%09red/hsa:3606%09red/hsa:51135%09red/hsa:9475%09red/hsa:10458%09red/hsa:6714%09red/hsa:2353%09red/hsa:71%09red
Melanogenesis	KEGG PATHWAY	hsa04916	8	101	0.00948877	0.0454837	-1.34214	64764|2773|2775|114|1910|7472|7474|8322	http://www.genome.jp/kegg-bin/show_pathway?hsa04916/hsa:64764%09red/hsa:2773%09red/hsa:7474%09red/hsa:7472%09red/hsa:2775%09red/hsa:1910%09red/hsa:114%09red/hsa:8322%09red
Longevity regulating pathway - multiple species	KEGG PATHWAY	hsa04213	6	62	0.0100632	0.0472181	-1.32589	53632|3479|114|3306|3310|3305	http://www.genome.jp/kegg-bin/show_pathway?hsa04213/hsa:3305%09red/hsa:3306%09red/hsa:3479%09red/hsa:3310%09red/hsa:53632%09red/hsa:114%09red
Linoleic acid metabolism	KEGG PATHWAY	hsa00591	4	29	0.0115707	0.0525981	-1.27903	1573|11145|391013|5321	http://www.genome.jp/kegg-bin/show_pathway?hsa00591/hsa:11145%09red/hsa:5321%09red/hsa:1573%09red/hsa:391013%09red
Th17 cell differentiation	KEGG PATHWAY	hsa04659	8	107	0.0128535	0.0566856	-1.24653	3554|6778|3551|3091|3570|7046|2353|53342	http://www.genome.jp/kegg-bin/show_pathway?hsa04659/hsa:3551%09red/hsa:3554%09red/hsa:3570%09red/hsa:6778%09red/hsa:7046%09red/hsa:53342%09red/hsa:2353%09red/hsa:3091%09red
Cocaine addiction	KEGG PATHWAY	hsa05030	5	49	0.015044	0.0600728	-1.22132	627|64764|2773|9586|1742	http://www.genome.jp/kegg-bin/show_pathway?hsa05030/hsa:64764%09red/hsa:2773%09red/hsa:1742%09red/hsa:627%09red/hsa:9586%09red
Longevity regulating pathway	KEGG PATHWAY	hsa04211	7	89	0.0152846	0.0609814	-1.2148	9365|64764|10645|3479|114|9586|53632	http://www.genome.jp/kegg-bin/show_pathway?hsa04211/hsa:64764%09red/hsa:9365%09red/hsa:9586%09red/hsa:10645%09red/hsa:3479%09red/hsa:53632%09red/hsa:114%09red
Central carbon metabolism in cancer	KEGG PATHWAY	hsa05230	6	69	0.0158227	0.0617862	-1.20911	5159|3948|3091|8140|1956|4233	http://www.genome.jp/kegg-bin/show_pathway?hsa05230/hsa:3948%09red/hsa:4233%09red/hsa:5159%09red/hsa:1956%09red/hsa:3091%09red/hsa:8140%09red
Bile secretion	KEGG PATHWAY	hsa04976	6	72	0.0188739	0.0670432	-1.17365	3949|3781|10998|57552|57835|114	http://www.genome.jp/kegg-bin/show_pathway?hsa04976/hsa:57835%09red/hsa:3949%09red/hsa:3781%09red/hsa:114%09red/hsa:10998%09red/hsa:57552%09red
Fc gamma R-mediated phagocytosis	KEGG PATHWAY	hsa04666	7	94	0.0196824	0.0697559	-1.15642	2213|2934|10451|8611|9846|5321|4651	http://www.genome.jp/kegg-bin/show_pathway?hsa04666/hsa:2934%09red/hsa:5321%09red/hsa:4651%09red/hsa:2213%09red/hsa:9846%09red/hsa:10451%09red/hsa:8611%09red
Platinum drug resistance	KEGG PATHWAY	hsa01524	6	73	0.0199741	0.0705819	-1.15131	4217|2938|596|2947|2944|2952	http://www.genome.jp/kegg-bin/show_pathway?hsa01524/hsa:2944%09red/hsa:2947%09red/hsa:596%09red/hsa:2952%09red/hsa:4217%09red/hsa:2938%09red
Steroid biosynthesis	KEGG PATHWAY	hsa00100	3	19	0.0205691	0.0714327	-1.1461	6646|1717|6713	http://www.genome.jp/kegg-bin/show_pathway?hsa00100/hsa:1717%09red/hsa:6646%09red/hsa:6713%09red
Protein processing in endoplasmic reticulum	KEGG PATHWAY	hsa04141	10	165	0.0208961	0.0724604	-1.1399	4217|596|23645|26232|56605|3306|3310|3305|6400|823	http://www.genome.jp/kegg-bin/show_pathway?hsa04141/hsa:823%09red/hsa:596%09red/hsa:3306%09red/hsa:23645%09red/hsa:56605%09red/hsa:3310%09red/hsa:4217%09red/hsa:6400%09red/hsa:26232%09red/hsa:3305%09red
Leishmaniasis	KEGG PATHWAY	hsa05140	6	74	0.0211172	0.0731184	-1.13597	7043|3684|5743|51135|7042|2353	http://www.genome.jp/kegg-bin/show_pathway?hsa05140/hsa:5743%09red/hsa:3684%09red/hsa:7043%09red/hsa:7042%09red/hsa:2353%09red/hsa:51135%09red
Neurotrophin signaling pathway	KEGG PATHWAY	hsa04722	8	119	0.022075	0.0755819	-1.12158	4217|4915|627|3551|25759|596|11213|51135	http://www.genome.jp/kegg-bin/show_pathway?hsa04722/hsa:3551%09red/hsa:4915%09red/hsa:11213%09red/hsa:596%09red/hsa:25759%09red/hsa:4217%09red/hsa:51135%09red/hsa:627%09red
Pertussis	KEGG PATHWAY	hsa05133	6	76	0.0235342	0.076597	-1.11579	2773|3684|929|722|51135|2353	http://www.genome.jp/kegg-bin/show_pathway?hsa05133/hsa:2773%09red/hsa:929%09red/hsa:3684%09red/hsa:2353%09red/hsa:51135%09red/hsa:722%09red
Retrograde endocannabinoid signaling	KEGG PATHWAY	hsa04723	9	148	0.0270693	0.0864143	-1.06341	2786|2554|2773|2775|2566|114|3708|5743|56901	http://www.genome.jp/kegg-bin/show_pathway?hsa04723/hsa:3708%09red/hsa:2566%09red/hsa:56901%09red/hsa:2773%09red/hsa:5743%09red/hsa:2775%09red/hsa:2786%09red/hsa:114%09red/hsa:2554%09red
Drug metabolism - other enzymes	KEGG PATHWAY	hsa00983	6	79	0.0274962	0.0875252	-1.05787	2938|1066|8824|2947|2944|2952	http://www.genome.jp/kegg-bin/show_pathway?hsa00983/hsa:2944%09red/hsa:2947%09red/hsa:8824%09red/hsa:2952%09red/hsa:2938%09red/hsa:1066%09red
Other types of O-glycan biosynthesis	KEGG PATHWAY	hsa00514	3	22	0.0289482	0.0888253	-1.05146	6480|727936|2683	http://www.genome.jp/kegg-bin/show_pathway?hsa00514/hsa:727936%09red/hsa:2683%09red/hsa:6480%09red
Epstein-Barr virus infection	KEGG PATHWAY	hsa05169	11	201	0.0297457	0.0909732	-1.04109	894|896|3551|596|2208|3106|10912|7431|51135|1380|4734	http://www.genome.jp/kegg-bin/show_pathway?hsa05169/hsa:3551%09red/hsa:896%09red/hsa:894%09red/hsa:596%09red/hsa:1380%09red/hsa:7431%09red/hsa:4734%09red/hsa:2208%09red/hsa:3106%09red/hsa:10912%09red/hsa:51135%09red
Viral myocarditis	KEGG PATHWAY	hsa05416	5	60	0.0309331	0.0941722	-1.02608	3106|27|3908|1604|71	http://www.genome.jp/kegg-bin/show_pathway?hsa05416/hsa:3106%09red/hsa:71%09red/hsa:27%09red/hsa:3908%09red/hsa:1604%09red
mTOR signaling pathway	KEGG PATHWAY	hsa04150	9	153	0.0321949	0.0967506	-1.01435	4041|3551|8140|3479|6446|534|7472|7474|8322	http://www.genome.jp/kegg-bin/show_pathway?hsa04150/hsa:3551%09red/hsa:7474%09red/hsa:7472%09red/hsa:3479%09red/hsa:4041%09red/hsa:534%09red/hsa:8322%09red/hsa:6446%09red/hsa:8140%09red
Fat digestion and absorption	KEGG PATHWAY	hsa04975	4	41	0.0327448	0.0979544	-1.00898	19|80168|8611|391013	http://www.genome.jp/kegg-bin/show_pathway?hsa04975/hsa:80168%09red/hsa:19%09red/hsa:8611%09red/hsa:391013%09red
Taste transduction	KEGG PATHWAY	hsa04742	6	83	0.0334301	0.0979544	-1.00898	2554|5153|954|114|3351|9568	http://www.genome.jp/kegg-bin/show_pathway?hsa04742/hsa:9568%09red/hsa:954%09red/hsa:5153%09red/hsa:3351%09red/hsa:114%09red/hsa:2554%09red
Glucagon signaling pathway	KEGG PATHWAY	hsa04922	7	106	0.0336732	0.0979544	-1.00898	3948|150094|32|64764|3708|9586|53632	http://www.genome.jp/kegg-bin/show_pathway?hsa04922/hsa:3708%09red/hsa:64764%09red/hsa:32%09red/hsa:9586%09red/hsa:3948%09red/hsa:53632%09red/hsa:150094%09red
Insulin resistance	KEGG PATHWAY	hsa04931	7	108	0.0365157	0.104228	-0.982014	3551|10998|32|64764|9586|5792|53632	http://www.genome.jp/kegg-bin/show_pathway?hsa04931/hsa:3551%09red/hsa:64764%09red/hsa:32%09red/hsa:9586%09red/hsa:53632%09red/hsa:10998%09red/hsa:5792%09red
ErbB signaling pathway	KEGG PATHWAY	hsa04012	6	85	0.0366847	0.104455	-0.98107	27|1839|25759|1956|6714|374	http://www.genome.jp/kegg-bin/show_pathway?hsa04012/hsa:27%09red/hsa:25759%09red/hsa:374%09red/hsa:1956%09red/hsa:6714%09red/hsa:1839%09red
Cardiac muscle contraction	KEGG PATHWAY	hsa04260	6	86	0.0383854	0.108965	-0.962713	6547|6546|7168|6262|781|785	http://www.genome.jp/kegg-bin/show_pathway?hsa04260/hsa:785%09red/hsa:781%09red/hsa:6262%09red/hsa:6547%09red/hsa:6546%09red/hsa:7168%09red
alpha-Linolenic acid metabolism	KEGG PATHWAY	hsa00592	3	25	0.0388649	0.108997	-0.962584	11145|391013|5321	http://www.genome.jp/kegg-bin/show_pathway?hsa00592/hsa:11145%09red/hsa:5321%09red/hsa:391013%09red
Vasopressin-regulated water reabsorption	KEGG PATHWAY	hsa04962	4	44	0.0401729	0.108997	-0.962584	1780|64764|9586|360	http://www.genome.jp/kegg-bin/show_pathway?hsa04962/hsa:64764%09red/hsa:1780%09red/hsa:360%09red/hsa:9586%09red
Folate biosynthesis	KEGG PATHWAY	hsa00790	3	26	0.0425059	0.11433	-0.941842	249|873|121278	http://www.genome.jp/kegg-bin/show_pathway?hsa00790/hsa:873%09red/hsa:121278%09red/hsa:249%09red
Shigellosis	KEGG PATHWAY	hsa05131	5	68	0.0473373	0.122656	-0.911311	5217|6714|71|3551|9475	http://www.genome.jp/kegg-bin/show_pathway?hsa05131/hsa:3551%09red/hsa:9475%09red/hsa:6714%09red/hsa:71%09red/hsa:5217%09red
Rheumatoid arthritis	KEGG PATHWAY	hsa05323	6	91	0.0476356	0.123361	-0.908823	3606|534|7422|7043|7042|2353	http://www.genome.jp/kegg-bin/show_pathway?hsa05323/hsa:3606%09red/hsa:7043%09red/hsa:534%09red/hsa:7422%09red/hsa:2353%09red/hsa:7042%09red
Ether lipid metabolism	KEGG PATHWAY	hsa00565	4	47	0.0484797	0.125199	-0.902399	11145|8611|391013|5321	http://www.genome.jp/kegg-bin/show_pathway?hsa00565/hsa:11145%09red/hsa:5321%09red/hsa:8611%09red/hsa:391013%09red
Sphingolipid metabolism	KEGG PATHWAY	hsa00600	4	47	0.0484797	0.125199	-0.902399	8879|340485|166929|8611	http://www.genome.jp/kegg-bin/show_pathway?hsa00600/hsa:340485%09red/hsa:166929%09red/hsa:8879%09red/hsa:8611%09red
Renal cell carcinoma	KEGG PATHWAY	hsa05211	5	69	0.0496888	0.128038	-0.892662	3091|4233|7422|7043|7042	http://www.genome.jp/kegg-bin/show_pathway?hsa05211/hsa:3091%09red/hsa:7043%09red/hsa:7042%09red/hsa:4233%09red/hsa:7422%09red
Adipocytokine signaling pathway	KEGG PATHWAY	hsa04920	5	69	0.0496888	0.128038	-0.892662	3953|32|10645|53632|3551	http://www.genome.jp/kegg-bin/show_pathway?hsa04920/hsa:3551%09red/hsa:10645%09red/hsa:53632%09red/hsa:32%09red/hsa:3953%09red
Prolactin signaling pathway	KEGG PATHWAY	hsa04917	5	70	0.0521078	0.132949	-0.876315	8651|25759|6714|894|2353	http://www.genome.jp/kegg-bin/show_pathway?hsa04917/hsa:6714%09red/hsa:8651%09red/hsa:25759%09red/hsa:2353%09red/hsa:894%09red
Hippo signaling pathway - multiple species	KEGG PATHWAY	hsa04392	3	29	0.0544056	0.135332	-0.868599	79981|7003|8994	http://www.genome.jp/kegg-bin/show_pathway?hsa04392/hsa:7003%09red/hsa:8994%09red/hsa:79981%09red
Drug metabolism - cytochrome P450	KEGG PATHWAY	hsa00982	5	72	0.0571484	0.141701	-0.848626	2947|2944|2938|2952|127	http://www.genome.jp/kegg-bin/show_pathway?hsa00982/hsa:2938%09red/hsa:2952%09red/hsa:127%09red/hsa:2947%09red/hsa:2944%09red
Inositol phosphate metabolism	KEGG PATHWAY	hsa00562	5	74	0.0624588	0.149696	-0.82479	5289|51196|80271|9108|5286	http://www.genome.jp/kegg-bin/show_pathway?hsa00562/hsa:51196%09red/hsa:5289%09red/hsa:9108%09red/hsa:5286%09red/hsa:80271%09red
Bacterial invasion of epithelial cells	KEGG PATHWAY	hsa05100	5	74	0.0624588	0.149696	-0.82479	25759|6714|23176|4233|71	http://www.genome.jp/kegg-bin/show_pathway?hsa05100/hsa:6714%09red/hsa:25759%09red/hsa:71%09red/hsa:23176%09red/hsa:4233%09red
Pancreatic secretion	KEGG PATHWAY	hsa04972	6	98	0.062717	0.15016	-0.823445	6262|3778|114|3708|391013|493	http://www.genome.jp/kegg-bin/show_pathway?hsa04972/hsa:3708%09red/hsa:391013%09red/hsa:493%09red/hsa:6262%09red/hsa:3778%09red/hsa:114%09red
Cell cycle	KEGG PATHWAY	hsa04110	7	124	0.0649554	0.154567	-0.810882	894|896|10912|7043|7042|1030|1031	http://www.genome.jp/kegg-bin/show_pathway?hsa04110/hsa:896%09red/hsa:894%09red/hsa:1030%09red/hsa:1031%09red/hsa:7043%09red/hsa:7042%09red/hsa:10912%09red
Antigen processing and presentation	KEGG PATHWAY	hsa04612	5	77	0.0709279	0.164991	-0.782539	3306|3310|3106|3811|3305	http://www.genome.jp/kegg-bin/show_pathway?hsa04612/hsa:3106%09red/hsa:3305%09red/hsa:3306%09red/hsa:3811%09red/hsa:3310%09red
Autophagy - animal	KEGG PATHWAY	hsa04140	7	128	0.073698	0.170669	-0.767845	5289|23604|596|10645|3708|3091|81671	http://www.genome.jp/kegg-bin/show_pathway?hsa04140/hsa:3708%09red/hsa:5289%09red/hsa:81671%09red/hsa:596%09red/hsa:23604%09red/hsa:10645%09red/hsa:3091%09red
Human immunodeficiency virus 1 infection	KEGG PATHWAY	hsa05170	10	212	0.0797646	0.179634	-0.745612	2786|3551|596|3106|2773|2767|2775|3708|51135|2353	http://www.genome.jp/kegg-bin/show_pathway?hsa05170/hsa:3551%09red/hsa:3708%09red/hsa:2767%09red/hsa:2773%09red/hsa:596%09red/hsa:2775%09red/hsa:2786%09red/hsa:3106%09red/hsa:2353%09red/hsa:51135%09red
Dopaminergic synapse	KEGG PATHWAY	hsa04728	7	131	0.0806885	0.181452	-0.741239	2786|64764|2773|2775|3708|9586|2353	http://www.genome.jp/kegg-bin/show_pathway?hsa04728/hsa:3708%09red/hsa:2773%09red/hsa:9586%09red/hsa:2775%09red/hsa:2786%09red/hsa:64764%09red/hsa:2353%09red
Thiamine metabolism	KEGG PATHWAY	hsa00730	2	16	0.0836721	0.183818	-0.735611	249|26289	http://www.genome.jp/kegg-bin/show_pathway?hsa00730/hsa:26289%09red/hsa:249%09red
B cell receptor signaling pathway	KEGG PATHWAY	hsa04662	5	82	0.0863665	0.189559	-0.722255	2213|2353|10451|1380|3551	http://www.genome.jp/kegg-bin/show_pathway?hsa04662/hsa:3551%09red/hsa:2213%09red/hsa:2353%09red/hsa:10451%09red/hsa:1380%09red
Endocytosis	KEGG PATHWAY	hsa04144	11	244	0.0866127	0.19001	-0.721223	23327|3949|7046|4734|3106|1956|7037|3306|3310|6714|3305	http://www.genome.jp/kegg-bin/show_pathway?hsa04144/hsa:3305%09red/hsa:3306%09red/hsa:3949%09red/hsa:3310%09red/hsa:7046%09red/hsa:4734%09red/hsa:1956%09red/hsa:6714%09red/hsa:7037%09red/hsa:3106%09red/hsa:23327%09red
Alanine, aspartate and glutamate metabolism	KEGG PATHWAY	hsa00250	3	36	0.0874981	0.190964	-0.719048	57494|445|790	http://www.genome.jp/kegg-bin/show_pathway?hsa00250/hsa:57494%09red/hsa:790%09red/hsa:445%09red
Tyrosine metabolism	KEGG PATHWAY	hsa00350	3	36	0.0874981	0.190964	-0.719048	314|8639|127	http://www.genome.jp/kegg-bin/show_pathway?hsa00350/hsa:314%09red/hsa:8639%09red/hsa:127%09red
Necroptosis	KEGG PATHWAY	hsa04217	8	162	0.0905391	0.197048	-0.705427	11035|6778|596|8337|5321|8795|823|8797	http://www.genome.jp/kegg-bin/show_pathway?hsa04217/hsa:823%09red/hsa:5321%09red/hsa:596%09red/hsa:8797%09red/hsa:6778%09red/hsa:8795%09red/hsa:11035%09red/hsa:8337%09red
Phenylalanine metabolism	KEGG PATHWAY	hsa00360	2	17	0.0918995	0.197157	-0.705188	8639|314	http://www.genome.jp/kegg-bin/show_pathway?hsa00360/hsa:314%09red/hsa:8639%09red
Primary bile acid biosynthesis	KEGG PATHWAY	hsa00120	2	17	0.0918995	0.197157	-0.705188	9420|10998	http://www.genome.jp/kegg-bin/show_pathway?hsa00120/hsa:10998%09red/hsa:9420%09red
African trypanosomiasis	KEGG PATHWAY	hsa05143	3	37	0.0927844	0.198599	-0.702024	7412|3827|3606	http://www.genome.jp/kegg-bin/show_pathway?hsa05143/hsa:3827%09red/hsa:7412%09red/hsa:3606%09red
Aldosterone-regulated sodium reabsorption	KEGG PATHWAY	hsa04960	3	37	0.0927844	0.198599	-0.702024	6446|23327|3479	http://www.genome.jp/kegg-bin/show_pathway?hsa04960/hsa:3479%09red/hsa:23327%09red/hsa:6446%09red
Insulin signaling pathway	KEGG PATHWAY	hsa04910	7	137	0.0957761	0.204533	-0.689237	3551|32|53632|25759|2194|5792|8651	http://www.genome.jp/kegg-bin/show_pathway?hsa04910/hsa:3551%09red/hsa:8651%09red/hsa:32%09red/hsa:25759%09red/hsa:53632%09red/hsa:5792%09red/hsa:2194%09red
Huntington disease	KEGG PATHWAY	hsa05016	9	193	0.0979497	0.209079	-0.67969	627|9001|64764|25981|3708|9586|56901|514|1742	http://www.genome.jp/kegg-bin/show_pathway?hsa05016/hsa:3708%09red/hsa:64764%09red/hsa:56901%09red/hsa:9586%09red/hsa:514%09red/hsa:9001%09red/hsa:1742%09red/hsa:25981%09red/hsa:627%09red
Fatty acid biosynthesis	KEGG PATHWAY	hsa00061	2	18	0.10035	0.211302	-0.675097	32|2194	http://www.genome.jp/kegg-bin/show_pathway?hsa00061/hsa:32%09red/hsa:2194%09red
Ferroptosis	KEGG PATHWAY	hsa04216	3	40	0.109398	0.226267	-0.64538	4891|64116|7037	http://www.genome.jp/kegg-bin/show_pathway?hsa04216/hsa:4891%09red/hsa:7037%09red/hsa:64116%09red
Glycine, serine and threonine metabolism	KEGG PATHWAY	hsa00260	3	40	0.109398	0.226267	-0.64538	314|8639|113675	http://www.genome.jp/kegg-bin/show_pathway?hsa00260/hsa:314%09red/hsa:8639%09red/hsa:113675%09red
Inflammatory bowel disease (IBD)	KEGG PATHWAY	hsa05321	4	65	0.115971	0.238487	-0.622535	6778|3606|7043|7042	http://www.genome.jp/kegg-bin/show_pathway?hsa05321/hsa:7043%09red/hsa:7042%09red/hsa:6778%09red/hsa:3606%09red
Glycosaminoglycan biosynthesis - chondroitin sulfate / dermatan sulfate	KEGG PATHWAY	hsa00532	2	20	0.11785	0.240547	-0.6188	64131|9469	http://www.genome.jp/kegg-bin/show_pathway?hsa00532/hsa:64131%09red/hsa:9469%09red
Thermogenesis	KEGG PATHWAY	hsa04714	10	231	0.119132	0.242845	-0.61467	4217|56901|4881|64764|514|114|9586|71|53632|55811	http://www.genome.jp/kegg-bin/show_pathway?hsa04714/hsa:64764%09red/hsa:56901%09red/hsa:9586%09red/hsa:114%09red/hsa:4217%09red/hsa:53632%09red/hsa:514%09red/hsa:4881%09red/hsa:71%09red/hsa:55811%09red
Acute myeloid leukemia	KEGG PATHWAY	hsa05221	4	66	0.120534	0.245274	-0.610348	929|862|3551|3684	http://www.genome.jp/kegg-bin/show_pathway?hsa05221/hsa:3551%09red/hsa:862%09red/hsa:929%09red/hsa:3684%09red
Retinol metabolism	KEGG PATHWAY	hsa00830	4	67	0.125172	0.253717	-0.59565	216|1579|56603|127	http://www.genome.jp/kegg-bin/show_pathway?hsa00830/hsa:56603%09red/hsa:1579%09red/hsa:127%09red/hsa:216%09red
Fc epsilon RI signaling pathway	KEGG PATHWAY	hsa04664	4	68	0.129885	0.260328	-0.584478	10451|9846|2206|5321	http://www.genome.jp/kegg-bin/show_pathway?hsa04664/hsa:2206%09red/hsa:10451%09red/hsa:5321%09red/hsa:9846%09red
Progesterone-mediated oocyte maturation	KEGG PATHWAY	hsa04914	5	99	0.150363	0.271471	-0.566277	114|2773|64506|5241|3479	http://www.genome.jp/kegg-bin/show_pathway?hsa04914/hsa:2773%09red/hsa:3479%09red/hsa:5241%09red/hsa:64506%09red/hsa:114%09red
Vitamin digestion and absorption	KEGG PATHWAY	hsa04977	2	24	0.154786	0.275754	-0.559478	8029|113235	http://www.genome.jp/kegg-bin/show_pathway?hsa04977/hsa:8029%09red/hsa:113235%09red
Glycosaminoglycan biosynthesis - heparan sulfate / heparin	KEGG PATHWAY	hsa00534	2	24	0.154786	0.275754	-0.559478	9348|64131	http://www.genome.jp/kegg-bin/show_pathway?hsa00534/hsa:9348%09red/hsa:64131%09red
Gastric acid secretion	KEGG PATHWAY	hsa04971	4	75	0.164804	0.284743	-0.545547	3759|114|3708|2773	http://www.genome.jp/kegg-bin/show_pathway?hsa04971/hsa:3708%09red/hsa:2773%09red/hsa:3759%09red/hsa:114%09red
Natural killer cell mediated cytotoxicity	KEGG PATHWAY	hsa04650	6	131	0.16641	0.284743	-0.545547	3811|3106|25759|10451|8795|8797	http://www.genome.jp/kegg-bin/show_pathway?hsa04650/hsa:8797%09red/hsa:25759%09red/hsa:3811%09red/hsa:8795%09red/hsa:3106%09red/hsa:10451%09red
Endocrine and other factor-regulated calcium reabsorption	KEGG PATHWAY	hsa04961	3	50	0.171695	0.284743	-0.545547	6547|6546|9365	http://www.genome.jp/kegg-bin/show_pathway?hsa04961/hsa:9365%09red/hsa:6547%09red/hsa:6546%09red
Amyotrophic lateral sclerosis (ALS)	KEGG PATHWAY	hsa05014	3	51	0.178403	0.291036	-0.536053	4217|4747|596	http://www.genome.jp/kegg-bin/show_pathway?hsa05014/hsa:4217%09red/hsa:596%09red/hsa:4747%09red
Biosynthesis of unsaturated fatty acids	KEGG PATHWAY	hsa01040	2	27	0.183729	0.297954	-0.525852	401494|6319	http://www.genome.jp/kegg-bin/show_pathway?hsa01040/hsa:6319%09red/hsa:401494%09red
Glycosphingolipid biosynthesis - lacto and neolacto series	KEGG PATHWAY	hsa00601	2	27	0.183729	0.297954	-0.525852	53947|2683	http://www.genome.jp/kegg-bin/show_pathway?hsa00601/hsa:2683%09red/hsa:53947%09red
Influenza A	KEGG PATHWAY	hsa05164	7	167	0.191712	0.299911	-0.523007	51135|896|8797|71|3551|8795|3606	http://www.genome.jp/kegg-bin/show_pathway?hsa05164/hsa:3551%09red/hsa:896%09red/hsa:3606%09red/hsa:51135%09red/hsa:8797%09red/hsa:8795%09red/hsa:71%09red
Butanoate metabolism	KEGG PATHWAY	hsa00650	2	28	0.193545	0.299911	-0.523007	341392|54511	http://www.genome.jp/kegg-bin/show_pathway?hsa00650/hsa:341392%09red/hsa:54511%09red
Pathogenic Escherichia coli infection	KEGG PATHWAY	hsa05130	3	55	0.205898	0.311586	-0.506422	929|71|9475	http://www.genome.jp/kegg-bin/show_pathway?hsa05130/hsa:9475%09red/hsa:929%09red/hsa:71%09red
Alzheimer disease	KEGG PATHWAY	hsa05010	7	171	0.206743	0.31216	-0.505623	3708|4035|4023|56901|348|514|823	http://www.genome.jp/kegg-bin/show_pathway?hsa05010/hsa:3708%09red/hsa:4023%09red/hsa:823%09red/hsa:4035%09red/hsa:514%09red/hsa:348%09red/hsa:56901%09red
Herpes simplex virus 1 infection	KEGG PATHWAY	hsa05168	17	492	0.217432	0.31216	-0.505623	90338|346171|347344|3551|596|3690|5451|3106|7637|79788|199704|7574|51135|7644|30832|6714|152687	http://www.genome.jp/kegg-bin/show_pathway?hsa05168/hsa:3551%09red/hsa:79788%09red/hsa:346171%09red/hsa:347344%09red/hsa:199704%09red/hsa:30832%09red/hsa:596%09red/hsa:3106%09red/hsa:7637%09red/hsa:90338%09red/hsa:7644%09red/hsa:3690%09red/hsa:5451%09red/hsa:6714%09red/hsa:7574%09red/hsa:51135%09red/hsa:152687%09red
Fatty acid metabolism	KEGG PATHWAY	hsa01212	3	57	0.219988	0.314345	-0.502594	401494|6319|2194	http://www.genome.jp/kegg-bin/show_pathway?hsa01212/hsa:6319%09red/hsa:401494%09red/hsa:2194%09red
Circadian rhythm	KEGG PATHWAY	hsa04710	2	31	0.223339	0.318354	-0.49709	53632|5187	http://www.genome.jp/kegg-bin/show_pathway?hsa04710/hsa:53632%09red/hsa:5187%09red
Antifolate resistance	KEGG PATHWAY	hsa01523	2	31	0.223339	0.318354	-0.49709	3551|113235	http://www.genome.jp/kegg-bin/show_pathway?hsa01523/hsa:3551%09red/hsa:113235%09red
NOD-like receptor signaling pathway	KEGG PATHWAY	hsa04621	7	178	0.234052	0.326802	-0.485716	11035|3606|3551|596|2920|3708|51135	http://www.genome.jp/kegg-bin/show_pathway?hsa04621/hsa:3551%09red/hsa:3708%09red/hsa:3606%09red/hsa:596%09red/hsa:2920%09red/hsa:11035%09red/hsa:51135%09red
Non-alcoholic fatty liver disease (NAFLD)	KEGG PATHWAY	hsa04932	6	149	0.241695	0.329899	-0.481619	4217|3551|3953|3570|56901|53632	http://www.genome.jp/kegg-bin/show_pathway?hsa04932/hsa:3551%09red/hsa:56901%09red/hsa:3953%09red/hsa:3570%09red/hsa:4217%09red/hsa:53632%09red
PD-L1 expression and PD-1 checkpoint pathway in cancer	KEGG PATHWAY	hsa05235	4	89	0.242708	0.330992	-0.480183	2353|1956|3091|3551	http://www.genome.jp/kegg-bin/show_pathway?hsa05235/hsa:3551%09red/hsa:2353%09red/hsa:3091%09red/hsa:1956%09red
beta-Alanine metabolism	KEGG PATHWAY	hsa00410	2	33	0.243391	0.331148	-0.479978	8639|314	http://www.genome.jp/kegg-bin/show_pathway?hsa00410/hsa:314%09red/hsa:8639%09red
Pentose and glucuronate interconversions	KEGG PATHWAY	hsa00040	2	34	0.253446	0.342499	-0.46534	7358|9365	http://www.genome.jp/kegg-bin/show_pathway?hsa00040/hsa:9365%09red/hsa:7358%09red
Propanoate metabolism	KEGG PATHWAY	hsa00640	2	34	0.253446	0.342499	-0.46534	3948|32	http://www.genome.jp/kegg-bin/show_pathway?hsa00640/hsa:3948%09red/hsa:32%09red
Synthesis and degradation of ketone bodies	KEGG PATHWAY	hsa00072	1	10	0.259812	0.342499	-0.46534	54511	http://www.genome.jp/kegg-bin/show_pathway?hsa00072/hsa:54511%09red
Th1 and Th2 cell differentiation	KEGG PATHWAY	hsa04658	4	92	0.260403	0.343182	-0.464476	182|2353|6778|3551	http://www.genome.jp/kegg-bin/show_pathway?hsa04658/hsa:3551%09red/hsa:182%09red/hsa:2353%09red/hsa:6778%09red
Cytosolic DNA-sensing pathway	KEGG PATHWAY	hsa04623	3	63	0.263261	0.346591	-0.460182	11035|3606|3551	http://www.genome.jp/kegg-bin/show_pathway?hsa04623/hsa:3551%09red/hsa:11035%09red/hsa:3606%09red
Prion diseases	KEGG PATHWAY	hsa05020	2	35	0.26351	0.346591	-0.460182	730|1958	http://www.genome.jp/kegg-bin/show_pathway?hsa05020/hsa:1958%09red/hsa:730%09red
Oocyte meiosis	KEGG PATHWAY	hsa04114	5	128	0.289997	0.370459	-0.43126	114|3708|64506|5241|3479	http://www.genome.jp/kegg-bin/show_pathway?hsa04114/hsa:3708%09red/hsa:3479%09red/hsa:5241%09red/hsa:64506%09red/hsa:114%09red
Amphetamine addiction	KEGG PATHWAY	hsa05031	3	68	0.300053	0.374084	-0.427031	2353|64764|9586	http://www.genome.jp/kegg-bin/show_pathway?hsa05031/hsa:64764%09red/hsa:2353%09red/hsa:9586%09red
Staphylococcus aureus infection	KEGG PATHWAY	hsa05150	3	68	0.300053	0.374084	-0.427031	2213|5648|3684	http://www.genome.jp/kegg-bin/show_pathway?hsa05150/hsa:2213%09red/hsa:5648%09red/hsa:3684%09red
Pyruvate metabolism	KEGG PATHWAY	hsa00620	2	39	0.303703	0.377927	-0.422592	3948|32	http://www.genome.jp/kegg-bin/show_pathway?hsa00620/hsa:3948%09red/hsa:32%09red
Nicotine addiction	KEGG PATHWAY	hsa05033	2	40	0.313701	0.387302	-0.41195	2554|2566	http://www.genome.jp/kegg-bin/show_pathway?hsa05033/hsa:2566%09red/hsa:2554%09red
RIG-I-like receptor signaling pathway	KEGG PATHWAY	hsa04622	3	70	0.314856	0.387302	-0.41195	54941|9755|3551	http://www.genome.jp/kegg-bin/show_pathway?hsa04622/hsa:3551%09red/hsa:54941%09red/hsa:9755%09red
Graft-versus-host disease	KEGG PATHWAY	hsa05332	2	41	0.323667	0.39312	-0.405474	3106|3811	http://www.genome.jp/kegg-bin/show_pathway?hsa05332/hsa:3106%09red/hsa:3811%09red
Toll-like receptor signaling pathway	KEGG PATHWAY	hsa04620	4	104	0.333063	0.400096	-0.397836	929|51135|3551|2353	http://www.genome.jp/kegg-bin/show_pathway?hsa04620/hsa:3551%09red/hsa:929%09red/hsa:51135%09red/hsa:2353%09red
Tryptophan metabolism	KEGG PATHWAY	hsa00380	2	42	0.333595	0.400096	-0.397836	130013|121278	http://www.genome.jp/kegg-bin/show_pathway?hsa00380/hsa:130013%09red/hsa:121278%09red
Glycosaminoglycan biosynthesis - keratan sulfate	KEGG PATHWAY	hsa00533	1	14	0.33653	0.400096	-0.397836	2683	http://www.genome.jp/kegg-bin/show_pathway?hsa00533/hsa:2683%09red
Fatty acid degradation	KEGG PATHWAY	hsa00071	2	44	0.353318	0.413271	-0.383765	1579|127	http://www.genome.jp/kegg-bin/show_pathway?hsa00071/hsa:1579%09red/hsa:127%09red
Glycosphingolipid biosynthesis - globo and isoglobo series	KEGG PATHWAY	hsa00603	1	15	0.354435	0.413271	-0.383765	53947	http://www.genome.jp/kegg-bin/show_pathway?hsa00603/hsa:53947%09red
Type II diabetes mellitus	KEGG PATHWAY	hsa04930	2	46	0.372831	0.427349	-0.369217	8651|3551	http://www.genome.jp/kegg-bin/show_pathway?hsa04930/hsa:3551%09red/hsa:8651%09red
Cysteine and methionine metabolism	KEGG PATHWAY	hsa00270	2	49	0.401636	0.454189	-0.342763	3948|113675	http://www.genome.jp/kegg-bin/show_pathway?hsa00270/hsa:3948%09red/hsa:113675%09red
Other glycan degradation	KEGG PATHWAY	hsa00511	1	18	0.405303	0.454189	-0.342763	2519	http://www.genome.jp/kegg-bin/show_pathway?hsa00511/hsa:2519%09red
N-Glycan biosynthesis	KEGG PATHWAY	hsa00510	2	50	0.411098	0.460241	-0.337015	6480|2683	http://www.genome.jp/kegg-bin/show_pathway?hsa00510/hsa:2683%09red/hsa:6480%09red
Vibrio cholerae infection	KEGG PATHWAY	hsa05110	2	50	0.411098	0.460241	-0.337015	534|71	http://www.genome.jp/kegg-bin/show_pathway?hsa05110/hsa:71%09red/hsa:534%09red
Hepatitis C	KEGG PATHWAY	hsa05160	5	155	0.433628	0.480162	-0.318612	24146|3949|1364|1956|3551	http://www.genome.jp/kegg-bin/show_pathway?hsa05160/hsa:3551%09red/hsa:1364%09red/hsa:24146%09red/hsa:3949%09red/hsa:1956%09red
One carbon pool by folate	KEGG PATHWAY	hsa00670	1	20	0.436971	0.481463	-0.317437	160428	http://www.genome.jp/kegg-bin/show_pathway?hsa00670/hsa:160428%09red
Arginine biosynthesis	KEGG PATHWAY	hsa00220	1	21	0.452167	0.4947	-0.305658	445	http://www.genome.jp/kegg-bin/show_pathway?hsa00220/hsa:445%09red
Cluster2
Term	Database	ID	Input number	Background number	P-Value	Corrected P-Value	log10(Corrected P-Value)	Input	Hyperlink
Metabolic pathways	KEGG PATHWAY	hsa01100	251	1433	1.18718e-96	1.34744e-93	-92.8705	10063|4726|23205|210|622|2653|2222|8309|374659|3417|8789|2597|498|80201|130589|9167|7384|55349|4707|4706|4705|4704|4702|4701|4700|3795|80142|6470|4709|5372|8659|64850|760|26279|23475|3939|8802|5148|5096|10965|9377|1152|1327|1757|55902|669|81889|2998|93432|51166|6392|6390|6391|3030|7388|3032|3033|654364|55224|51079|51601|84869|539|4723|5162|4259|318|23464|594|1329|316|162466|8395|8528|275|112|230|…	http://www.genome.jp/kegg-bin/show_pathway?hsa01100/hsa:8395%09red/hsa:316%09red/hsa:645%09red/hsa:644%09red/hsa:8659%09red/hsa:5148%09red/hsa:2987%09red/hsa:2639%09red/hsa:26279%09red/hsa:145226%09red/hsa:79646%09red/hsa:1337%09red/hsa:7923%09red/hsa:197322%09red/hsa:10632%09red/hsa:5096%09red/hsa:23464%09red/hsa:55967%09red/hsa:509%09red/hsa:4522%09red/hsa:9380%09red/hsa:3417%09red/hsa:3418%09r…
Parkinson disease	KEGG PATHWAY	hsa05012	79	142	3.05419e-60	2.31101e-57	-56.6362	7381|1349|6391|1327|2861|1340|1329|2774|1346|1347|7388|10476|498|4723|10105|9167|6389|4722|7384|7385|4707|4706|7326|4704|4729|4702|4697|4696|4725|4698|4726|4720|4709|4708|51079|7416|7417|522|4701|506|7419|7318|1337|27089|509|1350|1351|54205|4705|9377|374291|4695|11315|55967|518|10975|4714|4715|4716|4710|4711|4712|4713|6392|126328|6390|4700|4718|4719|1537|4728|539|29796|4724|513|291|515|517|516	http://www.genome.jp/kegg-bin/show_pathway?hsa05012/hsa:11315%09red/hsa:9377%09red/hsa:1351%09red/hsa:1350%09red/hsa:9167%09red/hsa:10105%09red/hsa:1340%09red/hsa:517%09red/hsa:516%09red/hsa:515%09red/hsa:1337%09red/hsa:4707%09red/hsa:539%09red/hsa:29796%09red/hsa:7416%09red/hsa:7417%09red/hsa:518%09red/hsa:7326%09red/hsa:55967%09red/hsa:4722%09red/hsa:6389%09red/hsa:4726%09red/hsa:2861%09red/hsa…
Thermogenesis	KEGG PATHWAY	hsa04714	91	231	5.15751e-59	3.34501e-56	-55.4756	10063|1268|7388|498|7381|7384|7385|4707|4706|4705|4704|4702|4701|4700|10891|4709|4708|1375|1374|1376|9377|79133|6392|6390|6391|51079|539|1327|1329|65260|112|6389|9167|4729|10975|4725|4724|4726|4720|4723|4722|521|522|55744|1337|788|1537|518|9551|513|126328|10632|517|516|1349|1340|1346|1347|6604|91942|509|506|27089|1353|1352|1351|1350|7350|374291|6196|25915|29796|155|10476|51241|4695|4697|4696|4698…	http://www.genome.jp/kegg-bin/show_pathway?hsa04714/hsa:155%09red/hsa:1337%09red/hsa:10632%09red/hsa:6604%09red/hsa:55967%09red/hsa:4709%09red/hsa:4708%09red/hsa:6196%09red/hsa:9551%09red/hsa:498%09red/hsa:126328%09red/hsa:27089%09red/hsa:9377%09red/hsa:25915%09red/hsa:55744%09red/hsa:788%09red/hsa:10476%09red/hsa:65260%09red/hsa:10975%09red/hsa:1537%09red/hsa:51079%09red/hsa:91942%09red/hsa:7350…
Oxidative phosphorylation	KEGG PATHWAY	hsa00190	76	133	1.23057e-58	6.98349e-56	-55.1559	7381|1349|6391|1327|10063|1340|1329|1346|1347|27068|7388|10476|498|4723|9167|6389|4722|7384|7385|4707|4706|4705|4704|4729|4702|4697|4696|4725|4698|4726|4720|4709|4708|521|522|4701|506|1337|27089|509|126328|1353|1352|1351|1350|9377|374291|5464|4695|55967|518|10975|4714|4715|4716|4710|4711|4712|4713|6392|4724|6390|4700|4718|4719|1537|4728|539|29796|51079|9551|513|515|10632|517|516	http://www.genome.jp/kegg-bin/show_pathway?hsa00190/hsa:9377%09red/hsa:9167%09red/hsa:10063%09red/hsa:1351%09red/hsa:1350%09red/hsa:1353%09red/hsa:1352%09red/hsa:1340%09red/hsa:517%09red/hsa:516%09red/hsa:515%09red/hsa:1337%09red/hsa:4707%09red/hsa:539%09red/hsa:29796%09red/hsa:10632%09red/hsa:4724%09red/hsa:55967%09red/hsa:6389%09red/hsa:27089%09red/hsa:4716%09red/hsa:4714%09red/hsa:4715%09red/h…
Huntington disease	KEGG PATHWAY	hsa05016	82	193	2.67729e-55	1.21549e-52	-51.9152	291|1349|6391|1327|1340|1329|1346|1347|7052|7388|10476|498|4723|10105|4708|6389|4722|7384|7385|4707|4706|4705|9167|4729|4702|4697|4696|4725|4698|10891|5439|4720|4709|6648|51079|7416|7417|522|4701|506|7419|4726|1337|27089|509|1350|2876|1351|54205|9377|7350|4704|374291|4695|55967|518|10975|4714|4715|4716|4710|4711|4712|4713|6392|126328|5441|4700|4718|4719|7381|1537|4728|539|29796|4724|513|27019|515…	http://www.genome.jp/kegg-bin/show_pathway?hsa05016/hsa:9377%09red/hsa:9167%09red/hsa:1351%09red/hsa:1350%09red/hsa:10105%09red/hsa:1340%09red/hsa:517%09red/hsa:516%09red/hsa:515%09red/hsa:1337%09red/hsa:4707%09red/hsa:539%09red/hsa:29796%09red/hsa:6648%09red/hsa:7417%09red/hsa:7416%09red/hsa:27019%09red/hsa:7350%09red/hsa:4722%09red/hsa:5439%09red/hsa:291%09red/hsa:6389%09red/hsa:27089%09red/hsa…
Alzheimer disease	KEGG PATHWAY	hsa05010	73	171	1.92993e-49	7.96533e-47	-46.0988	7381|1349|6391|1327|1340|1329|1346|1347|7388|10476|498|4723|9167|6389|4722|7384|7385|4707|4706|4713|4704|4729|4702|4697|4696|4725|4698|4726|4720|4709|4708|522|4701|506|1337|27089|509|1350|126328|1351|54205|4705|9377|374291|29796|488|4695|55967|518|4711|4714|4715|4716|4710|1020|4712|840|6392|4724|6390|4700|4718|4719|1537|10975|539|4728|51079|2597|513|515|517|516	http://www.genome.jp/kegg-bin/show_pathway?hsa05010/hsa:9377%09red/hsa:9167%09red/hsa:1351%09red/hsa:1350%09red/hsa:7384%09red/hsa:1340%09red/hsa:517%09red/hsa:516%09red/hsa:515%09red/hsa:1337%09red/hsa:840%09red/hsa:539%09red/hsa:29796%09red/hsa:488%09red/hsa:518%09red/hsa:4713%09red/hsa:55967%09red/hsa:2597%09red/hsa:6389%09red/hsa:27089%09red/hsa:4716%09red/hsa:4714%09red/hsa:4715%09red/hsa:47…
Non-alcoholic fatty liver disease (NAFLD)	KEGG PATHWAY	hsa04932	61	149	1.19912e-40	4.53667e-38	-37.3433	7381|1349|6391|1327|1340|1329|1346|1347|7388|4723|9167|6389|4722|7384|7385|4707|4706|4713|4704|4729|4702|4697|4696|4725|4698|4726|4720|4709|4708|4701|1337|27089|1350|3952|1351|54205|4705|9377|10018|374291|4695|55967|10975|4714|4715|4716|4710|4711|4712|840|6392|4724|6390|4700|4718|4719|1537|4728|29796|51079|126328	http://www.genome.jp/kegg-bin/show_pathway?hsa04932/hsa:9377%09red/hsa:9167%09red/hsa:1351%09red/hsa:1350%09red/hsa:3952%09red/hsa:1340%09red/hsa:1337%09red/hsa:840%09red/hsa:7384%09red/hsa:29796%09red/hsa:55967%09red/hsa:10018%09red/hsa:6389%09red/hsa:27089%09red/hsa:4716%09red/hsa:4714%09red/hsa:4715%09red/hsa:4712%09red/hsa:4707%09red/hsa:4710%09red/hsa:4711%09red/hsa:4718%09red/hsa:4719%09red…
Carbon metabolism	KEGG PATHWAY	hsa01200	47	117	2.58711e-31	6.90911e-29	-28.1606	29968|1962|2653|10993|3417|8789|2597|275|5211|230|6389|2821|1892|3419|6470|5091|84693|3101|5315|132158|2806|8803|2805|5160|5162|8802|2875|7167|5096|4190|4191|55902|3418|6391|1738|2271|1431|5223|6390|3420|3030|50|35|80201|6392|3421|26227	http://www.genome.jp/kegg-bin/show_pathway?hsa01200/hsa:230%09red/hsa:1962%09red/hsa:55902%09red/hsa:275%09red/hsa:2805%09red/hsa:2806%09red/hsa:2821%09red/hsa:7167%09red/hsa:6389%09red/hsa:4191%09red/hsa:80201%09red/hsa:5096%09red/hsa:5211%09red/hsa:2271%09red/hsa:3417%09red/hsa:5315%09red/hsa:3419%09red/hsa:3101%09red/hsa:6390%09red/hsa:3418%09red/hsa:8789%09red/hsa:8803%09red/hsa:132158%09red/…
Citrate cycle (TCA cycle)	KEGG PATHWAY	hsa00020	21	30	1.72979e-18	2.80474e-16	-15.5521	5160|1738|5162|6391|2271|1431|6392|5091|6390|3420|8803|4190|4191|3417|50|8802|47|6389|3421|3418|3419	http://www.genome.jp/kegg-bin/show_pathway?hsa00020/hsa:8802%09red/hsa:1431%09red/hsa:6392%09red/hsa:6390%09red/hsa:8803%09red/hsa:3421%09red/hsa:3420%09red/hsa:6389%09red/hsa:5091%09red/hsa:3418%09red/hsa:4190%09red/hsa:4191%09red/hsa:2271%09red/hsa:3417%09red/hsa:5162%09red/hsa:3419%09red/hsa:5160%09red/hsa:50%09red/hsa:6391%09red/hsa:1738%09red/hsa:47%09red
Retrograde endocannabinoid signaling	KEGG PATHWAY	hsa04723	36	148	2.69157e-18	4.2137e-16	-15.3753	1268|4723|112|4722|4707|4706|4705|4704|4729|4702|4697|4696|4725|4698|4726|4720|4709|4708|4701|374291|4695|55967|4728|4714|4715|4716|4710|4711|4712|4713|4724|4700|4718|4719|51079|126328	http://www.genome.jp/kegg-bin/show_pathway?hsa04723/hsa:126328%09red/hsa:55967%09red/hsa:4722%09red/hsa:4716%09red/hsa:4714%09red/hsa:4715%09red/hsa:4712%09red/hsa:4713%09red/hsa:4710%09red/hsa:4711%09red/hsa:4718%09red/hsa:4719%09red/hsa:1268%09red/hsa:374291%09red/hsa:4698%09red/hsa:4697%09red/hsa:4696%09red/hsa:4695%09red/hsa:4709%09red/hsa:4708%09red/hsa:51079%09red/hsa:4701%09red/hsa:4700%09…
Ribosome	KEGG PATHWAY	hsa03010	35	153	4.09107e-17	5.99144e-15	-14.2225	6168|65003|6161|6164|219927|10573|51023|6223|64979|6222|6205|6183|6182|6224|6203|51065|51069|6229|51081|64963|6155|6175|6173|64960|6139|6132|64969|64983|64981|51318|64928|54948|6235|6234|79590	http://www.genome.jp/kegg-bin/show_pathway?hsa03010/hsa:6183%09red/hsa:6182%09red/hsa:6222%09red/hsa:64963%09red/hsa:64960%09red/hsa:6205%09red/hsa:64928%09red/hsa:64969%09red/hsa:54948%09red/hsa:65003%09red/hsa:10573%09red/hsa:51081%09red/hsa:51069%09red/hsa:6155%09red/hsa:6175%09red/hsa:6235%09red/hsa:6234%09red/hsa:51065%09red/hsa:6173%09red/hsa:6132%09red/hsa:6139%09red/hsa:51023%09red/hsa:64…
Cardiac muscle contraction	KEGG PATHWAY	hsa04260	26	86	1.7049e-15	2.2115e-13	-12.6553	1349|1327|1340|1329|1346|1347|7139|7388|4635|9167|7384|7385|7381|10975|7137|1337|27089|1351|1350|9377|4625|488|1537|477|29796|478	http://www.genome.jp/kegg-bin/show_pathway?hsa04260/hsa:9377%09red/hsa:9167%09red/hsa:1351%09red/hsa:1350%09red/hsa:1337%09red/hsa:29796%09red/hsa:488%09red/hsa:10975%09red/hsa:4635%09red/hsa:7388%09red/hsa:1340%09red/hsa:1346%09red/hsa:1347%09red/hsa:7381%09red/hsa:1349%09red/hsa:7384%09red/hsa:7385%09red/hsa:478%09red/hsa:1327%09red/hsa:1329%09red/hsa:477%09red/hsa:1537%09red/hsa:7139%09red/hsa…
Biosynthesis of amino acids	KEGG PATHWAY	hsa01230	23	75	5.57078e-14	6.16861e-12	-11.2098	29968|7167|3417|2597|5211|230|3418|2805|5091|6470|10993|5315|2806|3419|2875|95|102724560|1431|5223|3421|3420|50|26227	http://www.genome.jp/kegg-bin/show_pathway?hsa01230/hsa:230%09red/hsa:2805%09red/hsa:2806%09red/hsa:2597%09red/hsa:5211%09red/hsa:5091%09red/hsa:102724560%09red/hsa:3419%09red/hsa:3418%09red/hsa:3417%09red/hsa:7167%09red/hsa:5315%09red/hsa:26227%09red/hsa:29968%09red/hsa:1431%09red/hsa:2875%09red/hsa:50%09red/hsa:3421%09red/hsa:3420%09red/hsa:5223%09red/hsa:6470%09red/hsa:10993%09red/hsa:95%09red
Glycine, serine and threonine metabolism	KEGG PATHWAY	hsa00260	17	40	1.5559e-12	1.47162e-10	-9.8322	1738|102724560|29968|9380|55349|29958|5223|6470|10993|132158|2653|64902|275|1757|23464|669|26227	http://www.genome.jp/kegg-bin/show_pathway?hsa00260/hsa:23464%09red/hsa:669%09red/hsa:132158%09red/hsa:5223%09red/hsa:55349%09red/hsa:1757%09red/hsa:2653%09red/hsa:6470%09red/hsa:10993%09red/hsa:26227%09red/hsa:29968%09red/hsa:9380%09red/hsa:1738%09red/hsa:102724560%09red/hsa:275%09red/hsa:29958%09red/hsa:64902%09red
Valine, leucine and isoleucine degradation	KEGG PATHWAY	hsa00280	17	48	1.63292e-11	1.3479e-09	-8.87034	1738|5096|11112|594|3158|1962|197322|84693|3030|316|35|3033|64902|3032|3712|34|1892	http://www.genome.jp/kegg-bin/show_pathway?hsa00280/hsa:316%09red/hsa:35%09red/hsa:34%09red/hsa:3032%09red/hsa:3033%09red/hsa:3030%09red/hsa:594%09red/hsa:5096%09red/hsa:11112%09red/hsa:1962%09red/hsa:84693%09red/hsa:1738%09red/hsa:3712%09red/hsa:1892%09red/hsa:197322%09red/hsa:64902%09red/hsa:3158%09red
2-Oxocarboxylic acid metabolism	KEGG PATHWAY	hsa01210	12	18	5.84132e-11	4.49485e-09	-8.34729	51166|2875|1431|95|3421|3420|50|3417|2805|2806|3418|3419	http://www.genome.jp/kegg-bin/show_pathway?hsa01210/hsa:1431%09red/hsa:2806%09red/hsa:2875%09red/hsa:2805%09red/hsa:3421%09red/hsa:3420%09red/hsa:50%09red/hsa:51166%09red/hsa:95%09red/hsa:3417%09red/hsa:3418%09red/hsa:3419%09red
Fatty acid metabolism	KEGG PATHWAY	hsa01212	17	57	1.52733e-10	1.15568e-08	-7.93716	84869|54995|23205|1962|37|197322|3030|35|3033|27349|1375|1374|1376|34|3032|1892|7923	http://www.genome.jp/kegg-bin/show_pathway?hsa01212/hsa:35%09red/hsa:34%09red/hsa:37%09red/hsa:3032%09red/hsa:3033%09red/hsa:3030%09red/hsa:1374%09red/hsa:54995%09red/hsa:1892%09red/hsa:23205%09red/hsa:1962%09red/hsa:7923%09red/hsa:84869%09red/hsa:197322%09red/hsa:1376%09red/hsa:1375%09red/hsa:27349%09red
Cysteine and methionine metabolism	KEGG PATHWAY	hsa00270	16	49	1.73874e-10	1.29408e-08	-7.88804	29968|3939|102724560|2937|10993|4190|4191|23382|7263|64902|56267|1036|4357|2806|26227|2805	http://www.genome.jp/kegg-bin/show_pathway?hsa00270/hsa:2805%09red/hsa:2806%09red/hsa:2937%09red/hsa:26227%09red/hsa:23382%09red/hsa:7263%09red/hsa:1036%09red/hsa:10993%09red/hsa:4190%09red/hsa:29968%09red/hsa:56267%09red/hsa:102724560%09red/hsa:4357%09red/hsa:3939%09red/hsa:64902%09red/hsa:4191%09red
Glycolysis / Gluconeogenesis	KEGG PATHWAY	hsa00010	18	68	2.29672e-10	1.6551e-08	-7.78118	5160|1738|5162|2597|3939|669|5223|3101|5315|7167|8789|80201|5211|55902|130589|230|2821|221	http://www.genome.jp/kegg-bin/show_pathway?hsa00010/hsa:230%09red/hsa:8789%09red/hsa:2597%09red/hsa:130589%09red/hsa:5223%09red/hsa:1738%09red/hsa:80201%09red/hsa:5211%09red/hsa:669%09red/hsa:5162%09red/hsa:55902%09red/hsa:7167%09red/hsa:5315%09red/hsa:221%09red/hsa:5160%09red/hsa:2821%09red/hsa:3939%09red/hsa:3101%09red
Glyoxylate and dicarboxylate metabolism	KEGG PATHWAY	hsa00630	13	30	5.47951e-10	3.55385e-08	-7.4493	1738|5096|6470|9380|1431|2653|84693|50|4190|4191|275|55902|132158	http://www.genome.jp/kegg-bin/show_pathway?hsa00630/hsa:1431%09red/hsa:2653%09red/hsa:55902%09red/hsa:50%09red/hsa:132158%09red/hsa:5096%09red/hsa:6470%09red/hsa:4190%09red/hsa:84693%09red/hsa:9380%09red/hsa:1738%09red/hsa:275%09red/hsa:4191%09red
PPAR signaling pathway	KEGG PATHWAY	hsa03320	18	76	1.06368e-09	6.21813e-08	-7.20634	11001|336|23205|948|7316|2168|1962|34|440503|7350|2170|6258|1375|1374|1376|3158|8309|51129	http://www.genome.jp/kegg-bin/show_pathway?hsa03320/hsa:6258%09red/hsa:34%09red/hsa:1376%09red/hsa:1375%09red/hsa:1374%09red/hsa:948%09red/hsa:440503%09red/hsa:7350%09red/hsa:2170%09red/hsa:23205%09red/hsa:51129%09red/hsa:1962%09red/hsa:7316%09red/hsa:8309%09red/hsa:2168%09red/hsa:11001%09red/hsa:336%09red/hsa:3158%09red
Fatty acid degradation	KEGG PATHWAY	hsa00071	14	44	3.16411e-09	1.77346e-07	-6.75118	2639|23205|1962|37|3030|35|3033|1375|1374|10455|1376|34|3032|1892	http://www.genome.jp/kegg-bin/show_pathway?hsa00071/hsa:35%09red/hsa:34%09red/hsa:37%09red/hsa:3032%09red/hsa:3033%09red/hsa:3030%09red/hsa:1374%09red/hsa:2639%09red/hsa:1892%09red/hsa:23205%09red/hsa:1962%09red/hsa:1376%09red/hsa:10455%09red/hsa:1375%09red
Propanoate metabolism	KEGG PATHWAY	hsa00640	12	34	1.63359e-08	8.52469e-07	-6.06932	1738|3939|594|84693|3030|35|5096|1962|8802|8803|55902|1892	http://www.genome.jp/kegg-bin/show_pathway?hsa00640/hsa:8802%09red/hsa:8803%09red/hsa:35%09red/hsa:3030%09red/hsa:594%09red/hsa:5096%09red/hsa:1962%09red/hsa:84693%09red/hsa:55902%09red/hsa:1738%09red/hsa:1892%09red/hsa:3939%09red
Peroxisome	KEGG PATHWAY	hsa04146	17	83	2.01603e-08	1.0284e-06	-5.98784	84769|2053|5264|6648|26061|10005|255027|11001|1962|55825|3417|8528|3418|10455|1384|23600|8309	http://www.genome.jp/kegg-bin/show_pathway?hsa04146/hsa:5264%09red/hsa:10005%09red/hsa:26061%09red/hsa:8309%09red/hsa:3418%09red/hsa:1384%09red/hsa:84769%09red/hsa:2053%09red/hsa:255027%09red/hsa:23600%09red/hsa:1962%09red/hsa:8528%09red/hsa:55825%09red/hsa:3417%09red/hsa:10455%09red/hsa:6648%09red/hsa:11001%09red
Pyruvate metabolism	KEGG PATHWAY	hsa00620	12	39	5.7465e-08	2.63526e-06	-5.57918	5160|1738|5162|2271|3029|5091|4190|4191|3939|5315|55902|9380	http://www.genome.jp/kegg-bin/show_pathway?hsa00620/hsa:3029%09red/hsa:2271%09red/hsa:9380%09red/hsa:5162%09red/hsa:4190%09red/hsa:4191%09red/hsa:55902%09red/hsa:5091%09red/hsa:5315%09red/hsa:5160%09red/hsa:3939%09red/hsa:1738%09red
Butanoate metabolism	KEGG PATHWAY	hsa00650	9	28	1.96337e-06	7.24691e-05	-4.13985	622|79944|3030|54988|1962|3033|35|3158|1892	http://www.genome.jp/kegg-bin/show_pathway?hsa00650/hsa:35%09red/hsa:3158%09red/hsa:3033%09red/hsa:3030%09red/hsa:1962%09red/hsa:79944%09red/hsa:1892%09red/hsa:622%09red/hsa:54988%09red
Primary immunodeficiency	KEGG PATHWAY	hsa05340	10	37	1.98928e-06	7.28335e-05	-4.13767	4261|6890|958|3718|6891|915|326|7535|916|925	http://www.genome.jp/kegg-bin/show_pathway?hsa05340/hsa:6891%09red/hsa:3718%09red/hsa:7535%09red/hsa:916%09red/hsa:915%09red/hsa:958%09red/hsa:6890%09red/hsa:925%09red/hsa:326%09red/hsa:4261%09red
Influenza A	KEGG PATHWAY	hsa05164	20	167	2.89798e-06	0.000101206	-3.99479	3665|4261|3108|6352|3109|23586|3458|54205|8743|64499|3627|7113|29108|578|7416|6772|91543|4599|29107|291	http://www.genome.jp/kegg-bin/show_pathway?hsa05164/hsa:23586%09red/hsa:3665%09red/hsa:3458%09red/hsa:3108%09red/hsa:7113%09red/hsa:29108%09red/hsa:29107%09red/hsa:54205%09red/hsa:91543%09red/hsa:3627%09red/hsa:578%09red/hsa:291%09red/hsa:4599%09red/hsa:6352%09red/hsa:3109%09red/hsa:6772%09red/hsa:7416%09red/hsa:64499%09red/hsa:8743%09red/hsa:4261%09red
Tryptophan metabolism	KEGG PATHWAY	hsa00380	10	42	5.2537e-06	0.00017668	-3.75281	1738|2639|51166|3620|3030|316|1962|3033|56267|1892	http://www.genome.jp/kegg-bin/show_pathway?hsa00380/hsa:316%09red/hsa:3033%09red/hsa:3030%09red/hsa:3620%09red/hsa:2639%09red/hsa:51166%09red/hsa:1962%09red/hsa:56267%09red/hsa:1892%09red/hsa:1738%09red
Inflammatory bowel disease (IBD)	KEGG PATHWAY	hsa05321	11	65	3.05887e-05	0.000831573	-3.0801	3108|3109|3595|3594|6775|3458|6772|30009|50615|51561|6097	http://www.genome.jp/kegg-bin/show_pathway?hsa05321/hsa:3595%09red/hsa:3594%09red/hsa:6775%09red/hsa:3458%09red/hsa:50615%09red/hsa:6097%09red/hsa:30009%09red/hsa:51561%09red/hsa:3108%09red/hsa:3109%09red/hsa:6772%09red
Th17 cell differentiation	KEGG PATHWAY	hsa04659	14	107	3.60771e-05	0.000952269	-3.02124	3108|3109|3594|3458|3718|6772|30009|50615|7535|6258|51561|915|916|6097	http://www.genome.jp/kegg-bin/show_pathway?hsa04659/hsa:3594%09red/hsa:3718%09red/hsa:3458%09red/hsa:50615%09red/hsa:7535%09red/hsa:6258%09red/hsa:6097%09red/hsa:30009%09red/hsa:915%09red/hsa:916%09red/hsa:51561%09red/hsa:3108%09red/hsa:3109%09red/hsa:6772%09red
Fructose and mannose metabolism	KEGG PATHWAY	hsa00051	8	33	4.13658e-05	0.00104334	-2.98158	7167|3795|3101|80201|5372|8789|5211|230	http://www.genome.jp/kegg-bin/show_pathway?hsa00051/hsa:230%09red/hsa:8789%09red/hsa:5372%09red/hsa:80201%09red/hsa:5211%09red/hsa:3795%09red/hsa:7167%09red/hsa:3101%09red
HIF-1 signaling pathway	KEGG PATHWAY	hsa04066	14	109	4.33395e-05	0.00108111	-2.96613	5160|5162|1026|3939|1978|3458|3101|80201|112399|7018|5211|2597|230|284	http://www.genome.jp/kegg-bin/show_pathway?hsa04066/hsa:1026%09red/hsa:230%09red/hsa:3458%09red/hsa:1978%09red/hsa:2597%09red/hsa:80201%09red/hsa:112399%09red/hsa:7018%09red/hsa:5211%09red/hsa:284%09red/hsa:5162%09red/hsa:5160%09red/hsa:3939%09red/hsa:3101%09red
Glutathione metabolism	KEGG PATHWAY	hsa00480	10	56	4.66468e-05	0.00114474	-2.94129	4259|4258|79017|2937|2879|119391|3417|4953|3418|2876	http://www.genome.jp/kegg-bin/show_pathway?hsa00480/hsa:2937%09red/hsa:119391%09red/hsa:4953%09red/hsa:2876%09red/hsa:2879%09red/hsa:3417%09red/hsa:4259%09red/hsa:4258%09red/hsa:79017%09red/hsa:3418%09red
Chemokine signaling pathway	KEGG PATHWAY	hsa04062	19	190	5.05932e-05	0.00123491	-2.90837	1234|4283|6772|3055|6352|1232|6351|57580|3718|3627|1524|3702|5881|5880|729230|112|653361|6373|6375	http://www.genome.jp/kegg-bin/show_pathway?hsa04062/hsa:1232%09red/hsa:1524%09red/hsa:3718%09red/hsa:6772%09red/hsa:1234%09red/hsa:729230%09red/hsa:6373%09red/hsa:3702%09red/hsa:3627%09red/hsa:6375%09red/hsa:5881%09red/hsa:112%09red/hsa:6351%09red/hsa:6352%09red/hsa:5880%09red/hsa:653361%09red/hsa:3055%09red/hsa:57580%09red/hsa:4283%09red
Primary bile acid biosynthesis	KEGG PATHWAY	hsa00120	6	17	6.86825e-05	0.00159638	-2.79687	10005|23600|51302|10858|8309|80270	http://www.genome.jp/kegg-bin/show_pathway?hsa00120/hsa:51302%09red/hsa:10005%09red/hsa:80270%09red/hsa:10858%09red/hsa:23600%09red/hsa:8309%09red
Tyrosine metabolism	KEGG PATHWAY	hsa00350	8	36	7.04555e-05	0.00161549	-2.79169	4282|7299|316|2184|81889|2806|221|2805	http://www.genome.jp/kegg-bin/show_pathway?hsa00350/hsa:2805%09red/hsa:2806%09red/hsa:316%09red/hsa:221%09red/hsa:7299%09red/hsa:81889%09red/hsa:2184%09red/hsa:4282%09red
Natural killer cell mediated cytotoxicity	KEGG PATHWAY	hsa04650	15	131	7.74412e-05	0.0017364	-2.76035	3384|3824|962|2214|3683|3804|3458|8743|7535|5881|5880|5551|3002|51744|9437	http://www.genome.jp/kegg-bin/show_pathway?hsa04650/hsa:3384%09red/hsa:3824%09red/hsa:3458%09red/hsa:7535%09red/hsa:3683%09red/hsa:3804%09red/hsa:962%09red/hsa:51744%09red/hsa:5881%09red/hsa:5880%09red/hsa:5551%09red/hsa:3002%09red/hsa:8743%09red/hsa:9437%09red/hsa:2214%09red
Fatty acid elongation	KEGG PATHWAY	hsa00062	7	27	8.7535e-05	0.00192171	-2.71631	10965|117145|3030|122970|3032|3033|1892	http://www.genome.jp/kegg-bin/show_pathway?hsa00062/hsa:3032%09red/hsa:3033%09red/hsa:3030%09red/hsa:122970%09red/hsa:1892%09red/hsa:10965%09red/hsa:117145%09red
Fatty acid biosynthesis	KEGG PATHWAY	hsa00061	6	18	8.90907e-05	0.00194458	-2.71118	54995|23205|197322|27349|84869|7923	http://www.genome.jp/kegg-bin/show_pathway?hsa00061/hsa:197322%09red/hsa:54995%09red/hsa:23205%09red/hsa:7923%09red/hsa:84869%09red/hsa:27349%09red
Epstein-Barr virus infection	KEGG PATHWAY	hsa05169	19	201	0.000100593	0.00213408	-2.67079	3665|958|1026|3108|3109|23586|3683|54205|3718|3627|6891|6890|578|10018|6772|915|916|5608|9636	http://www.genome.jp/kegg-bin/show_pathway?hsa05169/hsa:9636%09red/hsa:1026%09red/hsa:6891%09red/hsa:3718%09red/hsa:6772%09red/hsa:10018%09red/hsa:3665%09red/hsa:54205%09red/hsa:3683%09red/hsa:23586%09red/hsa:3627%09red/hsa:916%09red/hsa:915%09red/hsa:958%09red/hsa:6890%09red/hsa:3108%09red/hsa:3109%09red/hsa:578%09red/hsa:5608%09red
Cholesterol metabolism	KEGG PATHWAY	hsa04979	9	50	0.000105234	0.00222215	-2.65323	948|706|336|6770|7416|7417|8647|7419|51129	http://www.genome.jp/kegg-bin/show_pathway?hsa04979/hsa:706%09red/hsa:6770%09red/hsa:8647%09red/hsa:948%09red/hsa:51129%09red/hsa:7419%09red/hsa:7416%09red/hsa:7417%09red/hsa:336%09red
Cytokine-cytokine receptor interaction	KEGG PATHWAY	hsa04060	24	294	0.000112836	0.00235346	-2.62829	3595|3594|8744|8743|4283|53832|3458|1524|1441|3976|1234|3600|1232|958|3952|3627|729230|10220|6352|6351|50615|6373|6375|51561	http://www.genome.jp/kegg-bin/show_pathway?hsa04060/hsa:1232%09red/hsa:3600%09red/hsa:1234%09red/hsa:3952%09red/hsa:3976%09red/hsa:3627%09red/hsa:1441%09red/hsa:50615%09red/hsa:6375%09red/hsa:4283%09red/hsa:3595%09red/hsa:3594%09red/hsa:1524%09red/hsa:51561%09red/hsa:3458%09red/hsa:8743%09red/hsa:8744%09red/hsa:10220%09red/hsa:53832%09red/hsa:729230%09red/hsa:6373%09red/hsa:958%09red/hsa:6351%09r…
Antigen processing and presentation	KEGG PATHWAY	hsa04612	11	77	0.000120437	0.00245195	-2.61049	4261|3824|3108|972|3804|3458|5721|6891|6890|925|3109	http://www.genome.jp/kegg-bin/show_pathway?hsa04612/hsa:3824%09red/hsa:6891%09red/hsa:972%09red/hsa:3458%09red/hsa:3804%09red/hsa:925%09red/hsa:6890%09red/hsa:3108%09red/hsa:3109%09red/hsa:5721%09red/hsa:4261%09red
Th1 and Th2 cell differentiation	KEGG PATHWAY	hsa04658	12	92	0.000131173	0.00264678	-2.57728	3108|3109|3595|3594|6775|3458|3718|6772|30009|7535|915|916	http://www.genome.jp/kegg-bin/show_pathway?hsa04658/hsa:3595%09red/hsa:3594%09red/hsa:6775%09red/hsa:3458%09red/hsa:7535%09red/hsa:30009%09red/hsa:915%09red/hsa:916%09red/hsa:3718%09red/hsa:3108%09red/hsa:3109%09red/hsa:6772%09red
Vitamin B6 metabolism	KEGG PATHWAY	hsa00750	4	6	0.000190875	0.00361071	-2.44241	57026|29968|316|55163	http://www.genome.jp/kegg-bin/show_pathway?hsa00750/hsa:55163%09red/hsa:57026%09red/hsa:316%09red/hsa:29968%09red
NOD-like receptor signaling pathway	KEGG PATHWAY	hsa04621	17	178	0.000204176	0.00379091	-2.42126	3665|3428|6352|837|7226|115362|4671|115361|29108|7416|7417|2633|6772|7419|25828|820|90550	http://www.genome.jp/kegg-bin/show_pathway?hsa04621/hsa:3428%09red/hsa:3665%09red/hsa:837%09red/hsa:4671%09red/hsa:820%09red/hsa:29108%09red/hsa:25828%09red/hsa:6772%09red/hsa:7419%09red/hsa:6352%09red/hsa:115361%09red/hsa:90550%09red/hsa:2633%09red/hsa:7416%09red/hsa:7417%09red/hsa:115362%09red/hsa:7226%09red
Central carbon metabolism in cancer	KEGG PATHWAY	hsa05230	10	69	0.000218652	0.00397072	-2.40113	5160|5162|3939|5223|3101|5315|3417|80201|5211|9997	http://www.genome.jp/kegg-bin/show_pathway?hsa05230/hsa:5223%09red/hsa:80201%09red/hsa:5211%09red/hsa:5162%09red/hsa:3417%09red/hsa:5315%09red/hsa:5160%09red/hsa:3939%09red/hsa:9997%09red/hsa:3101%09red
Cell adhesion molecules (CAMs)	KEGG PATHWAY	hsa04514	15	146	0.000231062	0.00411381	-2.38576	9379|958|3384|3108|3109|3683|57689|3695|6402|64101|4359|6614|933|8174|925	http://www.genome.jp/kegg-bin/show_pathway?hsa04514/hsa:3384%09red/hsa:6402%09red/hsa:64101%09red/hsa:3683%09red/hsa:925%09red/hsa:57689%09red/hsa:9379%09red/hsa:958%09red/hsa:8174%09red/hsa:3695%09red/hsa:933%09red/hsa:3109%09red/hsa:4359%09red/hsa:6614%09red/hsa:3108%09red
Viral protein interaction with cytokine and cytokine receptor	KEGG PATHWAY	hsa04061	12	100	0.000265189	0.00459527	-2.33769	1234|4283|53832|6352|1232|6351|8743|3627|1524|729230|6373|6375	http://www.genome.jp/kegg-bin/show_pathway?hsa04061/hsa:53832%09red/hsa:1232%09red/hsa:1524%09red/hsa:1234%09red/hsa:729230%09red/hsa:6373%09red/hsa:3627%09red/hsa:6375%09red/hsa:6351%09red/hsa:6352%09red/hsa:8743%09red/hsa:4283%09red
Proximal tubule bicarbonate reclamation	KEGG PATHWAY	hsa04964	6	23	0.000274072	0.00467777	-2.32996	760|4190|8671|477|478|1468	http://www.genome.jp/kegg-bin/show_pathway?hsa04964/hsa:760%09red/hsa:478%09red/hsa:1468%09red/hsa:8671%09red/hsa:4190%09red/hsa:477%09red
Viral myocarditis	KEGG PATHWAY	hsa05416	9	60	0.000356414	0.00575844	-2.2397	958|3108|3109|3683|54205|5881|5880|5551|4625	http://www.genome.jp/kegg-bin/show_pathway?hsa05416/hsa:54205%09red/hsa:3683%09red/hsa:958%09red/hsa:5881%09red/hsa:5880%09red/hsa:5551%09red/hsa:4625%09red/hsa:3108%09red/hsa:3109%09red
Pathways in cancer	KEGG PATHWAY	hsa05200	34	530	0.000398179	0.00636526	-2.19618	1164|578|3595|3594|23401|3718|9618|5881|3600|6772|112|7039|5888|10023|3458|5880|183|10587|4259|4258|112399|1441|51384|54205|10018|7481|51561|1026|2271|840|6775|119391|6258|2254	http://www.genome.jp/kegg-bin/show_pathway?hsa05200/hsa:3600%09red/hsa:578%09red/hsa:1441%09red/hsa:840%09red/hsa:3595%09red/hsa:6258%09red/hsa:51561%09red/hsa:3458%09red/hsa:5880%09red/hsa:2254%09red/hsa:112399%09red/hsa:5881%09red/hsa:23401%09red/hsa:10587%09red/hsa:2271%09red/hsa:7039%09red/hsa:5888%09red/hsa:51384%09red/hsa:3718%09red/hsa:3594%09red/hsa:9618%09red/hsa:54205%09red/hsa:10018%09…
Alanine, aspartate and glutamate metabolism	KEGG PATHWAY	hsa00250	7	36	0.000407721	0.00645987	-2.18978	2875|8659|284716|8528|64902|2806|2805	http://www.genome.jp/kegg-bin/show_pathway?hsa00250/hsa:2805%09red/hsa:2806%09red/hsa:2875%09red/hsa:8659%09red/hsa:284716%09red/hsa:8528%09red/hsa:64902%09red
Metabolism of xenobiotics by cytochrome P450	KEGG PATHWAY	hsa00980	10	76	0.000439135	0.0067127	-2.1731	1645|4259|2052|4258|22977|119391|8574|29785|1565|221	http://www.genome.jp/kegg-bin/show_pathway?hsa00980/hsa:1645%09red/hsa:119391%09red/hsa:221%09red/hsa:8574%09red/hsa:2052%09red/hsa:4259%09red/hsa:4258%09red/hsa:1565%09red/hsa:29785%09red/hsa:22977%09red
Cytosolic DNA-sensing pathway	KEGG PATHWAY	hsa04623	9	63	0.000491313	0.00736159	-2.13303	3665|23586|6352|6351|5441|3627|29108|11277|171568	http://www.genome.jp/kegg-bin/show_pathway?hsa04623/hsa:11277%09red/hsa:3665%09red/hsa:29108%09red/hsa:171568%09red/hsa:3627%09red/hsa:5441%09red/hsa:6351%09red/hsa:6352%09red/hsa:23586%09red
Complement and coagulation cascades	KEGG PATHWAY	hsa04610	10	79	0.000578434	0.00831041	-2.08038	5265|717|629|3687|2|2244|2243|2266|2159|729	http://www.genome.jp/kegg-bin/show_pathway?hsa04610/hsa:5265%09red/hsa:3687%09red/hsa:2243%09red/hsa:2244%09red/hsa:629%09red/hsa:2266%09red/hsa:729%09red/hsa:2%09red/hsa:717%09red/hsa:2159%09red
Jak-STAT signaling pathway	KEGG PATHWAY	hsa04630	15	162	0.000634437	0.00867573	-2.06169	53832|1026|3595|3594|6775|3952|3718|6772|316|50615|3600|51561|1441|3976|3458	http://www.genome.jp/kegg-bin/show_pathway?hsa04630/hsa:53832%09red/hsa:3595%09red/hsa:6775%09red/hsa:3458%09red/hsa:316%09red/hsa:3976%09red/hsa:3952%09red/hsa:3600%09red/hsa:3718%09red/hsa:1441%09red/hsa:6772%09red/hsa:50615%09red/hsa:51561%09red/hsa:1026%09red/hsa:3594%09red
Staphylococcus aureus infection	KEGG PATHWAY	hsa05150	9	68	0.000807447	0.0105563	-1.97649	3108|3109|2214|717|629|3683|2266|820|3858	http://www.genome.jp/kegg-bin/show_pathway?hsa05150/hsa:820%09red/hsa:3683%09red/hsa:629%09red/hsa:2266%09red/hsa:2214%09red/hsa:3108%09red/hsa:3109%09red/hsa:3858%09red/hsa:717%09red
Graft-versus-host disease	KEGG PATHWAY	hsa05332	7	41	0.000810521	0.0105563	-1.97649	3824|3108|3109|3804|3458|5551|3002	http://www.genome.jp/kegg-bin/show_pathway?hsa05332/hsa:3824%09red/hsa:3458%09red/hsa:3804%09red/hsa:5551%09red/hsa:3002%09red/hsa:3108%09red/hsa:3109%09red
Sulfur metabolism	KEGG PATHWAY	hsa00920	4	10	0.000820788	0.0105563	-1.97649	6821|4357|7263|10380	http://www.genome.jp/kegg-bin/show_pathway?hsa00920/hsa:4357%09red/hsa:7263%09red/hsa:10380%09red/hsa:6821%09red
One carbon pool by folate	KEGG PATHWAY	hsa00670	5	20	0.00105666	0.0131792	-1.88011	7298|4522|6470|275|123263	http://www.genome.jp/kegg-bin/show_pathway?hsa00670/hsa:123263%09red/hsa:275%09red/hsa:4522%09red/hsa:7298%09red/hsa:6470%09red
Galactose metabolism	KEGG PATHWAY	hsa00052	6	31	0.00107773	0.0133494	-1.87454	93432|2720|3101|80201|5211|130589	http://www.genome.jp/kegg-bin/show_pathway?hsa00052/hsa:93432%09red/hsa:2720%09red/hsa:80201%09red/hsa:5211%09red/hsa:130589%09red/hsa:3101%09red
Apoptosis	KEGG PATHWAY	hsa04210	13	136	0.00108824	0.0133494	-1.87454	9131|578|84790|597|840|54205|8743|10018|5551|1521|1522|3002|2021	http://www.genome.jp/kegg-bin/show_pathway?hsa04210/hsa:2021%09red/hsa:1522%09red/hsa:1521%09red/hsa:597%09red/hsa:54205%09red/hsa:84790%09red/hsa:10018%09red/hsa:578%09red/hsa:5551%09red/hsa:9131%09red/hsa:840%09red/hsa:8743%09red/hsa:3002%09red
Bile secretion	KEGG PATHWAY	hsa04976	9	72	0.00116522	0.0141825	-1.84825	6343|2052|760|9429|8671|477|112|8647|478	http://www.genome.jp/kegg-bin/show_pathway?hsa04976/hsa:760%09red/hsa:112%09red/hsa:8647%09red/hsa:2052%09red/hsa:9429%09red/hsa:6343%09red/hsa:8671%09red/hsa:478%09red/hsa:477%09red
AMPK signaling pathway	KEGG PATHWAY	hsa04152	12	120	0.00116918	0.0141869	-1.84811	2998|948|1978|3952|10891|148|6517|8789|1375|55437|5211|1374	http://www.genome.jp/kegg-bin/show_pathway?hsa04152/hsa:1978%09red/hsa:148%09red/hsa:3952%09red/hsa:2998%09red/hsa:1374%09red/hsa:948%09red/hsa:6517%09red/hsa:55437%09red/hsa:5211%09red/hsa:10891%09red/hsa:8789%09red/hsa:1375%09red
Toll-like receptor signaling pathway	KEGG PATHWAY	hsa04620	11	104	0.00122287	0.0147263	-1.83191	3665|4283|6352|6351|3929|3627|6696|958|6772|6373|5608	http://www.genome.jp/kegg-bin/show_pathway?hsa04620/hsa:3665%09red/hsa:6772%09red/hsa:6373%09red/hsa:3627%09red/hsa:958%09red/hsa:6351%09red/hsa:6352%09red/hsa:6696%09red/hsa:3929%09red/hsa:5608%09red/hsa:4283%09red
Glucagon signaling pathway	KEGG PATHWAY	hsa04922	11	106	0.00140743	0.0165282	-1.78178	5160|2998|5162|3939|5223|10891|5315|8789|1375|1374|5211	http://www.genome.jp/kegg-bin/show_pathway?hsa04922/hsa:5162%09red/hsa:8789%09red/hsa:5223%09red/hsa:1374%09red/hsa:2998%09red/hsa:5211%09red/hsa:1375%09red/hsa:10891%09red/hsa:5315%09red/hsa:5160%09red/hsa:3939%09red
Purine metabolism	KEGG PATHWAY	hsa00230	12	130	0.0021802	0.0231264	-1.63589	203|318|5148|2272|11164|4830|2987|955|5315|654364|374659|112	http://www.genome.jp/kegg-bin/show_pathway?hsa00230/hsa:955%09red/hsa:11164%09red/hsa:4830%09red/hsa:5148%09red/hsa:2987%09red/hsa:318%09red/hsa:112%09red/hsa:374659%09red/hsa:2272%09red/hsa:654364%09red/hsa:5315%09red/hsa:203%09red
cGMP-PKG signaling pathway	KEGG PATHWAY	hsa04022	14	167	0.00225341	0.0234803	-1.6293	291|7419|155|112|148|2626|7416|4625|488|10105|9569|478|477|7417	http://www.genome.jp/kegg-bin/show_pathway?hsa04022/hsa:155%09red/hsa:9569%09red/hsa:148%09red/hsa:477%09red/hsa:291%09red/hsa:10105%09red/hsa:2626%09red/hsa:112%09red/hsa:4625%09red/hsa:478%09red/hsa:7419%09red/hsa:7416%09red/hsa:7417%09red/hsa:488%09red
Hematopoietic cell lineage	KEGG PATHWAY	hsa04640	10	97	0.00238455	0.0234803	-1.6293	3108|3109|948|952|915|1441|933|916|924|925	http://www.genome.jp/kegg-bin/show_pathway?hsa04640/hsa:924%09red/hsa:925%09red/hsa:948%09red/hsa:916%09red/hsa:915%09red/hsa:952%09red/hsa:1441%09red/hsa:933%09red/hsa:3109%09red/hsa:3108%09red
Pancreatic secretion	KEGG PATHWAY	hsa04972	10	98	0.00255378	0.0247211	-1.60693	6343|952|3784|760|112|8671|477|488|478|26279	http://www.genome.jp/kegg-bin/show_pathway?hsa04972/hsa:760%09red/hsa:952%09red/hsa:112%09red/hsa:3784%09red/hsa:26279%09red/hsa:6343%09red/hsa:8671%09red/hsa:478%09red/hsa:477%09red/hsa:488%09red
Allograft rejection	KEGG PATHWAY	hsa05330	6	38	0.0027049	0.0260174	-1.58474	958|3108|3109|3458|5551|3002	http://www.genome.jp/kegg-bin/show_pathway?hsa05330/hsa:3458%09red/hsa:958%09red/hsa:5551%09red/hsa:3002%09red/hsa:3108%09red/hsa:3109%09red
Adipocytokine signaling pathway	KEGG PATHWAY	hsa04920	8	69	0.0032975	0.0305091	-1.51557	23205|948|3952|10891|6517|6258|1375|1374	http://www.genome.jp/kegg-bin/show_pathway?hsa04920/hsa:6258%09red/hsa:3952%09red/hsa:1375%09red/hsa:1374%09red/hsa:948%09red/hsa:6517%09red/hsa:23205%09red/hsa:10891%09red
Ferroptosis	KEGG PATHWAY	hsa04216	6	40	0.00339967	0.0305091	-1.51557	2937|2879|84557|7417|7018|7419	http://www.genome.jp/kegg-bin/show_pathway?hsa04216/hsa:2937%09red/hsa:2879%09red/hsa:84557%09red/hsa:7018%09red/hsa:7419%09red/hsa:7417%09red
Phenylalanine metabolism	KEGG PATHWAY	hsa00360	4	17	0.0041028	0.0350407	-1.45543	4282|2806|221|2805	http://www.genome.jp/kegg-bin/show_pathway?hsa00360/hsa:2805%09red/hsa:2806%09red/hsa:221%09red/hsa:4282%09red
Human T-cell leukemia virus 1 infection	KEGG PATHWAY	hsa05166	16	219	0.0041061	0.0350407	-1.45543	958|1026|3108|3109|3683|706|3718|51529|3600|7416|7417|112|915|7419|916|291	http://www.genome.jp/kegg-bin/show_pathway?hsa05166/hsa:706%09red/hsa:1026%09red/hsa:3718%09red/hsa:3600%09red/hsa:3683%09red/hsa:51529%09red/hsa:916%09red/hsa:915%09red/hsa:958%09red/hsa:291%09red/hsa:112%09red/hsa:7419%09red/hsa:3108%09red/hsa:3109%09red/hsa:7416%09red/hsa:7417%09red
Pyrimidine metabolism	KEGG PATHWAY	hsa00240	7	57	0.00439148	0.0370582	-1.43112	79077|7298|4830|955|1854|654364|318	http://www.genome.jp/kegg-bin/show_pathway?hsa00240/hsa:955%09red/hsa:7298%09red/hsa:4830%09red/hsa:318%09red/hsa:79077%09red/hsa:1854%09red/hsa:654364%09red
Insulin resistance	KEGG PATHWAY	hsa04931	10	108	0.00483149	0.0394514	-1.40394	2998|11001|948|10891|6517|183|6196|1375|1374|9882	http://www.genome.jp/kegg-bin/show_pathway?hsa04931/hsa:6196%09red/hsa:2998%09red/hsa:1374%09red/hsa:948%09red/hsa:6517%09red/hsa:10891%09red/hsa:9882%09red/hsa:183%09red/hsa:11001%09red/hsa:1375%09red
Pentose phosphate pathway	KEGG PATHWAY	hsa00030	5	30	0.00495359	0.0396637	-1.40161	8789|230|2821|132158|5211	http://www.genome.jp/kegg-bin/show_pathway?hsa00030/hsa:132158%09red/hsa:5211%09red/hsa:230%09red/hsa:2821%09red/hsa:8789%09red
Lysine degradation	KEGG PATHWAY	hsa00310	7	59	0.00521042	0.0415006	-1.38195	1738|2639|51166|3030|1962|3033|1892	http://www.genome.jp/kegg-bin/show_pathway?hsa00310/hsa:3033%09red/hsa:3030%09red/hsa:2639%09red/hsa:51166%09red/hsa:1962%09red/hsa:1738%09red/hsa:1892%09red
ABC transporters	KEGG PATHWAY	hsa02010	6	45	0.0057095	0.0447136	-1.34956	9429|20|11194|6891|6890|8647	http://www.genome.jp/kegg-bin/show_pathway?hsa02010/hsa:20%09red/hsa:6890%09red/hsa:8647%09red/hsa:6891%09red/hsa:11194%09red/hsa:9429%09red
Adrenergic signaling in cardiomyocytes	KEGG PATHWAY	hsa04261	12	149	0.00601678	0.0458325	-1.33883	3784|112|148|7139|183|4625|4635|488|478|5502|7137|477	http://www.genome.jp/kegg-bin/show_pathway?hsa04261/hsa:183%09red/hsa:148%09red/hsa:7139%09red/hsa:7137%09red/hsa:4635%09red/hsa:5502%09red/hsa:112%09red/hsa:4625%09red/hsa:478%09red/hsa:3784%09red/hsa:477%09red/hsa:488%09red
Toxoplasmosis	KEGG PATHWAY	hsa05145	10	113	0.00645107	0.0484746	-1.31449	1234|4261|3108|3109|958|3458|54205|6772|10105|5608	http://www.genome.jp/kegg-bin/show_pathway?hsa05145/hsa:3458%09red/hsa:1234%09red/hsa:54205%09red/hsa:10105%09red/hsa:958%09red/hsa:3108%09red/hsa:3109%09red/hsa:6772%09red/hsa:4261%09red/hsa:5608%09red

## Sheet: S7
Table S7.The results of marker genes in celltypes of goat adipose tissues .
gene	P_value	avg_log2FC	pct.1	pct.2	adjusted P_value	cluster
ELOVL6	0	3.89327	0.998	0.886	0	Adipocytes
ACSL1	0	3.86488	0.996	0.714	0	Adipocytes
DGAT2	0	3.51402	0.975	0.582	0	Adipocytes
ACACA	0	3.50054	0.997	0.809	0	Adipocytes
GPAM	0	3.35239	0.98	0.602	0	Adipocytes
FASN	0	3.22379	0.963	0.659	0	Adipocytes
NTN1	0	3.09521	0.982	0.716	0	Adipocytes
ADRA1A	0	3.03745	0.981	0.708	0	Adipocytes
TENM4	0	3.00552	0.985	0.721	0	Adipocytes
ACSS2	0	2.9906	0.958	0.523	0	Adipocytes
PFKFB1	0	2.9666	0.941	0.603	0	Adipocytes
PPARGC1B	0	2.86156	0.96	0.568	0	Adipocytes
PDE3B	0	2.73061	0.979	0.666	0	Adipocytes
SIK2	0	2.64195	0.969	0.658	0	Adipocytes
ACACB	0	2.6146	0.948	0.606	0	Adipocytes
ISM1	0	2.54662	0.91	0.684	0	Adipocytes
ABCD2	0	2.53377	0.938	0.519	0	Adipocytes
PCK1	0	2.46833	0.945	0.704	0	Adipocytes
ENOX1	0	2.44155	0.973	0.689	0	Adipocytes
SGCD	0	2.42053	0.971	0.634	0	Adipocytes
ACVR1C	0	2.4131	0.908	0.357	0	Adipocytes
ADAMTS20	0	2.40748	0.954	0.562	0	Adipocytes
GHR	0	2.33678	0.972	0.73	0	Adipocytes
PRKAR2B	0	2.27567	0.92	0.466	0	Adipocytes
ABHD5	0	2.21334	0.887	0.502	0	Adipocytes
EEPD1	0	2.2043	0.93	0.585	0	Adipocytes
HSD17B12	0	2.16793	0.936	0.717	0	Adipocytes
SOX6	0	2.16652	0.958	0.598	0	Adipocytes
MME	0	2.16432	0.919	0.547	0	Adipocytes
PTGER3	0	2.11998	0.921	0.405	0	Adipocytes
ADAMTS16	0	2.08542	0.988	0.832	0	Adipocytes
ADIPOQ	0	1.98805	0.871	0.403	0	Adipocytes
GRIN3A	0	1.89512	0.92	0.606	0	Adipocytes
GYS2	0	1.85825	0.836	0.532	0	Adipocytes
PFKFB3	0	1.85504	0.886	0.53	0	Adipocytes
ADAMTS17	0	1.84779	0.955	0.83	0	Adipocytes
SLC20A2	0	1.83698	0.903	0.507	0	Adipocytes
TMEM132C	0	1.77434	0.904	0.66	0	Adipocytes
ENSCHIG00000023152	0	1.73139	0.894	0.64	0	Adipocytes
LPIN1	0	1.6778	0.797	0.448	0	Adipocytes
DHRS3	0	1.65801	0.899	0.611	0	Adipocytes
PDZD2	0	1.62263	0.926	0.693	0	Adipocytes
NTNG1	0	1.61631	0.757	0.455	0	Adipocytes
KCNH5	0	1.58002	0.757	0.344	0	Adipocytes
LPL	0	1.57352	0.77	0.4	0	Adipocytes
UCP1	0	1.55059	0.721	0.5	0	Adipocytes
ENSCHIG00000026109	0	1.54391	0.83	0.453	0	Adipocytes
PCDH9	0	1.52562	0.767	0.327	0	Adipocytes
ARHGAP20	0	1.49804	0.954	0.67	0	Adipocytes
GALNT14	0	1.49367	0.826	0.545	0	Adipocytes
AR	0	1.42215	0.896	0.634	0	Adipocytes
ENSCHIG00000016328	0	1.38711	0.883	0.53	0	Adipocytes
SLC1A3	0	1.34917	0.885	0.557	0	Adipocytes
ELOVL5	0	1.34294	0.751	0.428	0	Adipocytes
RCSD1	0	1.33319	0.916	0.575	0	Adipocytes
SLC22A3	0	1.31731	0.606	0.546	0	Adipocytes
CA12	0	1.31079	0.685	0.553	0	Adipocytes
TNFAIP8	0	1.29737	0.909	0.553	0	Adipocytes
SCD	0	1.28521	0.845	0.533	0	Adipocytes
AKAP1	0	1.27452	0.77	0.576	0	Adipocytes
ACSM1	0	1.27102	0.685	0.298	0	Adipocytes
KIF21A	0	1.26934	0.839	0.669	0	Adipocytes
ACLY	0	1.26772	0.802	0.568	0	Adipocytes
GNG2	0	1.25432	0.868	0.575	0	Adipocytes
INSIG1	0	1.24082	0.709	0.561	0	Adipocytes
CDH7	0	1.23793	0.895	0.692	0	Adipocytes
LEP	0	1.23138	0.713	0.455	0	Adipocytes
CMYA5	0	1.1983	0.823	0.714	0	Adipocytes
SLC4A4	0	1.15824	0.967	0.763	0	Adipocytes
ENSCHIG00000010326	0	1.09937	0.61	0.422	0	Adipocytes
ENSCHIG00000021270	0	1.09366	0.829	0.42	0	Adipocytes
GLCCI1	0	1.04554	0.705	0.525	0	Adipocytes
PPM1L	0	1.03161	0.654	0.501	0	Adipocytes
C12orf40	0	1.0271	0.676	0.409	0	Adipocytes
TFPI	0	1.00263	0.595	0.416	0	Adipocytes
GPAT3	0	0.985803	0.624	0.273	0	Adipocytes
ESR1	0	0.984005	0.723	0.431	0	Adipocytes
JADE1	0	0.978128	0.721	0.495	0	Adipocytes
ME1	0	0.95619	0.771	0.537	0	Adipocytes
PHACTR3	0	0.953745	0.577	0.474	0	Adipocytes
SLC44A5	0	0.942489	0.645	0.47	0	Adipocytes
TSC22D3	0	0.916554	0.764	0.618	0	Adipocytes
PPARGC1A	0	0.885392	0.623	0.41	0	Adipocytes
ENSCHIG00000020870	0	0.880112	0.944	0.806	0	Adipocytes
ARNTL2	0	0.868844	0.824	0.698	0	Adipocytes
ANKRD33B	0	0.861902	0.609	0.416	0	Adipocytes
SLC44A3	0	0.861594	0.839	0.545	0	Adipocytes
BCL2	0	0.855317	0.854	0.657	0	Adipocytes
MGLL	0	0.830718	0.849	0.725	0	Adipocytes
ANGPT1	0	0.829797	0.772	0.497	0	Adipocytes
EDA2R	0	0.81946	0.68	0.657	0	Adipocytes
RNF125	0	0.803434	0.629	0.52	0	Adipocytes
ENSCHIG00000008992	0	0.798869	0.654	0.47	0	Adipocytes
FABP4	0	0.779954	0.716	0.417	0	Adipocytes
PRDM16	0	0.750605	0.734	0.483	0	Adipocytes
CAVIN2	0	0.747862	0.715	0.521	0	Adipocytes
IGF1	0	0.743165	0.832	0.594	0	Adipocytes
OSBPL3	0	0.725538	0.612	0.497	0	Adipocytes
FIGN	0	0.581909	0.629	0.449	0	Adipocytes
TGM2	0	0.57938	0.769	0.62	0	Adipocytes
DOCK5	0	0.55891	0.751	0.556	0	Adipocytes
MMP16	0	0.553616	0.944	0.817	0	Adipocytes
ADM	0	0.506208	0.756	0.522	0	Adipocytes
LSAMP	0	0.475946	0.901	0.724	0	Adipocytes
SPARCL1	0	0.464955	0.738	0.556	0	Adipocytes
CHL1	0	0.450309	0.839	0.733	0	Adipocytes
ADAMTS9	0	0.447763	0.883	0.667	0	Adipocytes
ADTRP	0	0.445309	0.594	0.419	0	Adipocytes
KLHL11	0	0.429451	0.571	0.351	0	Adipocytes
DUSP4	0	0.416508	0.635	0.335	0	Adipocytes
EPHA7	0	0.395874	0.699	0.564	0	Adipocytes
ABCA1	0	0.394898	0.756	0.577	0	Adipocytes
SMAD7	0	0.33569	0.742	0.477	0	Adipocytes
LBP	0	0.325172	0.791	0.38	0	Adipocytes
HBAI	0	0.309757	0.664	0.487	0	Adipocytes
TRABD2B	0	0.306991	0.75	0.545	0	Adipocytes
RNF150	0	0.300127	0.798	0.681	0	Adipocytes
ENSCHIG00000017096	0	0.286847	0.271	0.37	0	Adipocytes
PRLR	0	0.286786	0.659	0.448	0	Adipocytes
KANK1	0	0.269441	0.857	0.706	0	Adipocytes
ZNF385D	0	0.265296	0.858	0.662	0	Adipocytes
ALDH1A1	0	0.26526	0.643	0.423	0	Adipocytes
EPB41L3	1.16372e-295	0.305113	0.791	0.633	2.32744e-292	Adipocytes
MTUS2	4.42981e-283	0.544361	0.576	0.463	8.85962e-280	Adipocytes
PLOD2	1.81423e-238	0.333837	0.738	0.58	3.62846e-235	Adipocytes
ENSCHIG00000021900	6.91798e-210	0.426691	0.591	0.481	1.3836e-206	Adipocytes
ENSCHIG00000019425	1.55215e-194	0.353264	0.592	0.51	3.10429e-191	Adipocytes
ABCG1	7.79952e-192	0.278072	0.33	0.325	1.5599e-188	Adipocytes
CACNA2D3	9.38898e-162	0.685856	0.539	0.435	1.8778e-158	Adipocytes
NMNAT3	1.06958e-160	0.431248	0.546	0.466	2.13916e-157	Adipocytes
CYLC1	2.56208e-158	0.435699	0.5	0.354	5.12416e-155	Adipocytes
MSMO1	8.33409e-155	0.304383	0.632	0.586	1.66682e-151	Adipocytes
CCDC152	6.39154e-151	0.373325	0.476	0.306	1.27831e-147	Adipocytes
HIF3A	5.02154e-130	0.485729	0.542	0.44	1.00431e-126	Adipocytes
CDH20	8.00633e-128	0.35669	0.398	0.49	1.60127e-124	Adipocytes
ENSCHIG00000022816	8.90258e-115	0.958051	0.529	0.507	1.78052e-111	Adipocytes
C11orf65	3.19462e-93	0.465876	0.664	0.728	6.38924e-90	Adipocytes
ABTB2	8.17988e-83	0.290403	0.614	0.596	1.63598e-79	Adipocytes
TMEM164	3.30422e-79	0.293703	0.522	0.456	6.60844e-76	Adipocytes
ZNF385B	7.1182e-77	0.385968	0.328	0.254	1.42364e-73	Adipocytes
ENSCHIG00000013755	2.18942e-63	0.517488	0.501	0.432	4.37884e-60	Adipocytes
SH2D4A	9.90661e-59	0.601131	0.377	0.358	1.98132e-55	Adipocytes
SLC7A8	1.09068e-45	0.683494	0.494	0.44	2.18137e-42	Adipocytes
DLG2	9.29919e-36	0.513453	0.55	0.556	1.85984e-32	Adipocytes
PPP5C	7.45883e-16	0.549524	0.49	0.469	1.49177e-12	Adipocytes
ENSCHIG00000019529	2.75869e-08	0.626478	0.409	0.362	5.51739e-05	Adipocytes
FBN1	0	3.69302	0.954	0.712	0	Preadipocytes
DCLK1	0	3.28405	0.935	0.651	0	Preadipocytes
COL6A6	0	3.17097	0.942	0.761	0	Preadipocytes
ATRNL1	0	3.15869	0.953	0.553	0	Preadipocytes
UST	0	3.15193	0.938	0.639	0	Preadipocytes
JAZF1	0	3.11776	0.897	0.615	0	Preadipocytes
NRK	0	2.97241	0.904	0.566	0	Preadipocytes
PLXDC2	0	2.90268	0.958	0.663	0	Preadipocytes
PID1	0	2.81896	0.939	0.619	0	Preadipocytes
COL14A1	0	2.74877	0.967	0.804	0	Preadipocytes
ADAM12	0	2.71572	0.899	0.522	0	Preadipocytes
BICC1	0	2.666	0.941	0.582	0	Preadipocytes
FGF10	0	2.6418	0.831	0.544	0	Preadipocytes
ANTXR1	0	2.62368	0.947	0.737	0	Preadipocytes
CREB5	0	2.61416	0.795	0.599	0	Preadipocytes
CDON	0	2.53545	0.943	0.622	0	Preadipocytes
COL1A2	0	2.48152	0.95	0.814	0	Preadipocytes
VCAN	0	2.43928	0.887	0.564	0	Preadipocytes
COL6A3	0	2.43838	0.9	0.629	0	Preadipocytes
PTPRD	0	2.40488	0.903	0.51	0	Preadipocytes
NOVA1	0	2.39838	0.899	0.677	0	Preadipocytes
GALNT17	0	2.39558	0.821	0.514	0	Preadipocytes
TSHZ2	0	2.37992	0.898	0.603	0	Preadipocytes
SEMA3C	0	2.31147	0.912	0.587	0	Preadipocytes
TGFBR3	0	2.28791	0.903	0.668	0	Preadipocytes
ADAMTS19	0	2.28023	0.874	0.535	0	Preadipocytes
LPAR1	0	2.26647	0.813	0.499	0	Preadipocytes
EPHB2	0	2.24029	0.888	0.687	0	Preadipocytes
CELF2	0	2.23345	0.966	0.836	0	Preadipocytes
FSTL1	0	2.22885	0.869	0.519	0	Preadipocytes
HMCN1	0	2.22239	0.79	0.717	0	Preadipocytes
LVRN	0	2.20479	0.782	0.618	0	Preadipocytes
SETBP1	0	2.18277	0.939	0.647	0	Preadipocytes
CLMP	0	2.16051	0.835	0.681	0	Preadipocytes
ZEB1	0	2.15788	0.95	0.709	0	Preadipocytes
SCARA5	0	2.14378	0.804	0.541	0	Preadipocytes
OCA2	0	2.07902	0.795	0.582	0	Preadipocytes
ARHGAP42	0	2.06413	0.908	0.542	0	Preadipocytes
CCBE1	0	2.058	0.833	0.751	0	Preadipocytes
SDK1	0	2.03682	0.867	0.534	0	Preadipocytes
ENSCHIG00000026704	0	2.02571	0.875	0.608	0	Preadipocytes
EBF3	0	2.02537	0.882	0.628	0	Preadipocytes
DDR2	0	2.01228	0.857	0.521	0	Preadipocytes
COL5A2	0	2.00124	0.944	0.71	0	Preadipocytes
COL1A1	0	1.96357	0.915	0.781	0	Preadipocytes
RUNX1T1	0	1.91745	0.882	0.541	0	Preadipocytes
ENPP1	0	1.91426	0.79	0.448	0	Preadipocytes
ATP8B4	0	1.91408	0.817	0.525	0	Preadipocytes
CBLB	0	1.90092	0.856	0.597	0	Preadipocytes
CAMK1D	0	1.89067	0.929	0.795	0	Preadipocytes
TMEFF2	0	1.88755	0.782	0.477	0	Preadipocytes
ROR2	0	1.87837	0.891	0.677	0	Preadipocytes
PCOLCE2	0	1.87317	0.861	0.635	0	Preadipocytes
SNED1	0	1.85767	0.835	0.514	0	Preadipocytes
SLIT3	0	1.83468	0.804	0.504	0	Preadipocytes
ENSCHIG00000022600	0	1.82334	0.79	0.477	0	Preadipocytes
MEIS2	0	1.7774	0.921	0.779	0	Preadipocytes
SH3PXD2B	0	1.77392	0.787	0.536	0	Preadipocytes
ADAMTSL1	0	1.76945	0.849	0.561	0	Preadipocytes
ADD3	0	1.75888	0.93	0.773	0	Preadipocytes
AHNAK	0	1.72926	0.968	0.717	0	Preadipocytes
SVEP1	0	1.72622	0.904	0.726	0	Preadipocytes
GLI3	0	1.71598	0.914	0.737	0	Preadipocytes
KCNT2	0	1.70165	0.678	0.492	0	Preadipocytes
PDGFD	0	1.69177	0.773	0.596	0	Preadipocytes
EFEMP1	0	1.6913	0.76	0.491	0	Preadipocytes
MRC2	0	1.67705	0.753	0.547	0	Preadipocytes
ADAMTS2	0	1.67367	0.862	0.6	0	Preadipocytes
ADAMTSL3	0	1.67319	0.782	0.468	0	Preadipocytes
PSD3	0	1.66115	0.936	0.726	0	Preadipocytes
MAP1B	0	1.65237	0.834	0.519	0	Preadipocytes
NID1	0	1.63769	0.784	0.46	0	Preadipocytes
KLF12	0	1.62373	0.93	0.663	0	Preadipocytes
ENSCHIG00000022648	0	1.6176	0.813	0.569	0	Preadipocytes
PLAGL1	0	1.60542	0.752	0.46	0	Preadipocytes
FYN	0	1.60065	0.847	0.564	0	Preadipocytes
ANK2	0	1.58333	0.838	0.623	0	Preadipocytes
MFAP5	0	1.56933	0.716	0.439	0	Preadipocytes
FBLN5	0	1.56096	0.673	0.481	0	Preadipocytes
ENSCHIG00000017158	0	1.55689	0.713	0.444	0	Preadipocytes
DCN	0	1.5333	0.784	0.528	0	Preadipocytes
DENND2B	0	1.52768	0.806	0.652	0	Preadipocytes
PPFIBP1	0	1.51043	0.825	0.558	0	Preadipocytes
STON2	0	1.50527	0.789	0.706	0	Preadipocytes
AFAP1	0	1.50336	0.835	0.46	0	Preadipocytes
P3H2	0	1.49278	0.848	0.511	0	Preadipocytes
PPP2R2B	0	1.48672	0.841	0.637	0	Preadipocytes
COL12A1	0	1.48625	0.635	0.506	0	Preadipocytes
DST	0	1.46284	0.904	0.691	0	Preadipocytes
TGFBR2	0	1.45786	0.879	0.735	0	Preadipocytes
SEMA3A	0	1.44931	0.788	0.652	0	Preadipocytes
AKAP12	0	1.44866	0.846	0.61	0	Preadipocytes
IL17D	0	1.4264	0.739	0.466	0	Preadipocytes
ITGA11	0	1.42544	0.777	0.677	0	Preadipocytes
GAS7	0	1.42529	0.783	0.656	0	Preadipocytes
DPYSL3	0	1.4242	0.74	0.467	0	Preadipocytes
CENPF	0	1.41898	0.816	0.801	0	Preadipocytes
CCDC80	0	1.40637	0.944	0.806	0	Preadipocytes
PDE3A	0	1.39525	0.821	0.579	0	Preadipocytes
CD44	0	1.39471	0.748	0.484	0	Preadipocytes
LAMA2	0	1.37694	0.759	0.338	0	Preadipocytes
FAP	0	1.37268	0.653	0.383	0	Preadipocytes
PTPN13	0	1.37102	0.824	0.578	0	Preadipocytes
XYLT1	0	1.36253	0.901	0.687	0	Preadipocytes
VEGFD	0	1.33556	0.638	0.418	0	Preadipocytes
KSR1	0	1.33081	0.695	0.49	0	Preadipocytes
ANGPTL1	0	1.32573	0.588	0.429	0	Preadipocytes
DAAM2	0	1.32444	0.714	0.505	0	Preadipocytes
SLIT2	0	1.32284	0.867	0.706	0	Preadipocytes
GXYLT2	0	1.29865	0.814	0.729	0	Preadipocytes
PDGFRA	0	1.28339	0.665	0.492	0	Preadipocytes
ADAMTS5	0	1.28293	0.585	0.396	0	Preadipocytes
KLHL29	0	1.27364	0.745	0.52	0	Preadipocytes
PLXDC1	0	1.26832	0.704	0.521	0	Preadipocytes
CACNA2D1	0	1.26203	0.803	0.575	0	Preadipocytes
ADGRD1	0	1.25609	0.659	0.486	0	Preadipocytes
AXL	0	1.2483	0.677	0.428	0	Preadipocytes
BNC2	0	1.24651	0.943	0.81	0	Preadipocytes
ROR1	0	1.2462	0.728	0.695	0	Preadipocytes
PRRX1	0	1.24341	0.6	0.352	0	Preadipocytes
SASH1	0	1.2423	0.786	0.532	0	Preadipocytes
AFAP1L2	0	1.23775	0.82	0.49	0	Preadipocytes
PRDM5	0	1.23295	0.7	0.582	0	Preadipocytes
OSBPL10	0	1.2071	0.834	0.645	0	Preadipocytes
SDC2	0	1.20479	0.682	0.418	0	Preadipocytes
PCSK5	0	1.19856	0.934	0.848	0	Preadipocytes
KIF2A	0	1.19348	0.667	0.468	0	Preadipocytes
RIPOR3	0	1.16144	0.603	0.577	0	Preadipocytes
NHSL1	0	1.16099	0.711	0.58	0	Preadipocytes
MAP1A	0	1.15941	0.869	0.483	0	Preadipocytes
ZNF521	0	1.15806	0.856	0.705	0	Preadipocytes
HUNK	0	1.13642	0.647	0.56	0	Preadipocytes
ENSCHIG00000010227	0	1.13105	0.802	0.61	0	Preadipocytes
SEMA5A	0	1.12461	0.776	0.501	0	Preadipocytes
ENSCHIG00000011524	0	1.11462	0.775	0.508	0	Preadipocytes
IL33	0	1.10146	0.82	0.559	0	Preadipocytes
UAP1	0	1.09946	0.624	0.429	0	Preadipocytes
ADAM19	0	1.0967	0.712	0.4	0	Preadipocytes
DLK1	0	1.09532	0.625	0.404	0	Preadipocytes
ARHGAP28	0	1.09154	0.852	0.779	0	Preadipocytes
TMTC2	0	1.08164	0.784	0.553	0	Preadipocytes
APBB1IP	0	1.07184	0.691	0.613	0	Preadipocytes
ITIH5	0	1.06872	0.703	0.587	0	Preadipocytes
IKZF2	0	1.0673	0.793	0.463	0	Preadipocytes
TIMP2	0	1.06628	0.719	0.55	0	Preadipocytes
ABCA6	0	1.06463	0.704	0.607	0	Preadipocytes
DTNA	0	1.05602	0.57	0.355	0	Preadipocytes
BOC	0	1.02679	0.631	0.559	0	Preadipocytes
ENSCHIG00000017846	0	1.02245	0.775	0.65	0	Preadipocytes
TIAM1	0	1.02043	0.715	0.761	0	Preadipocytes
GFPT2	0	1.00511	0.611	0.41	0	Preadipocytes
FILIP1L	0	1.00452	0.767	0.519	0	Preadipocytes
SPON1	0	0.999879	0.647	0.485	0	Preadipocytes
ENSCHIG00000021630	0	0.993212	0.657	0.545	0	Preadipocytes
PALLD	0	0.987743	0.728	0.68	0	Preadipocytes
PTGIS	0	0.984721	0.704	0.407	0	Preadipocytes
FAT4	0	0.984042	0.804	0.693	0	Preadipocytes
TCF7L1	0	0.975672	0.834	0.616	0	Preadipocytes
IGF1R	0	0.968247	0.81	0.657	0	Preadipocytes
EXT1	0	0.955404	0.834	0.793	0	Preadipocytes
SNTB2	0	0.951069	0.693	0.522	0	Preadipocytes
DTX1	0	0.946207	0.6	0.414	0	Preadipocytes
MYOF	0	0.941179	0.714	0.715	0	Preadipocytes
SOBP	0	0.925802	0.605	0.354	0	Preadipocytes
MARCHF3	0	0.925801	0.788	0.51	0	Preadipocytes
LURAP1L	0	0.920505	0.719	0.553	0	Preadipocytes
LUM	0	0.911436	0.654	0.488	0	Preadipocytes
FHOD3	0	0.905999	0.644	0.384	0	Preadipocytes
CDK8	0	0.903486	0.663	0.421	0	Preadipocytes
OGN	0	0.901707	0.619	0.315	0	Preadipocytes
ARID5B	0	0.899668	0.832	0.71	0	Preadipocytes
SYNE2	0	0.889676	0.938	0.731	0	Preadipocytes
GPM6B	0	0.88751	0.715	0.49	0	Preadipocytes
ENSCHIG00000023354	0	0.870495	0.642	0.476	0	Preadipocytes
MEDAG	0	0.851165	0.602	0.318	0	Preadipocytes
NIBAN1	0	0.850473	0.635	0.445	0	Preadipocytes
ENSCHIG00000019872	0	0.833972	0.605	0.428	0	Preadipocytes
SYT9	0	0.831304	0.6	0.378	0	Preadipocytes
B4GALT5	0	0.831266	0.737	0.493	0	Preadipocytes
CREB3L2	0	0.828772	0.702	0.534	0	Preadipocytes
RNF175	0	0.827623	0.8	0.486	0	Preadipocytes
TMEM117	0	0.819647	0.676	0.5	0	Preadipocytes
ASXL3	0	0.813301	0.818	0.729	0	Preadipocytes
MCC	0	0.805837	0.767	0.571	0	Preadipocytes
SH3PXD2A	0	0.802749	0.836	0.642	0	Preadipocytes
CPQ	0	0.802282	0.544	0.325	0	Preadipocytes
ENSCHIG00000015928	0	0.78546	0.585	0.453	0	Preadipocytes
FGD5	0	0.783657	0.797	0.525	0	Preadipocytes
SMURF2	0	0.77294	0.607	0.4	0	Preadipocytes
RABGAP1L	0	0.759883	0.808	0.615	0	Preadipocytes
RFX2	0	0.747718	0.71	0.543	0	Preadipocytes
ENSCHIG00000023816	0	0.746912	0.81	0.737	0	Preadipocytes
FBN2	0	0.744484	0.652	0.679	0	Preadipocytes
CADPS2	0	0.74079	0.693	0.525	0	Preadipocytes
ATAD2	0	0.739927	0.621	0.469	0	Preadipocytes
ARSJ	0	0.734581	0.635	0.584	0	Preadipocytes
GALNT16	0	0.732465	0.672	0.499	0	Preadipocytes
ENSCHIG00000006308	0	0.720871	0.649	0.613	0	Preadipocytes
LRRK2	0	0.719268	0.813	0.755	0	Preadipocytes
ENSCHIG00000020600	0	0.71188	0.701	0.659	0	Preadipocytes
TLE1	0	0.710341	0.762	0.632	0	Preadipocytes
MAPRE2	0	0.700745	0.778	0.516	0	Preadipocytes
MITF	0	0.681959	0.854	0.769	0	Preadipocytes
OLFML2B	0	0.681021	0.787	0.609	0	Preadipocytes
PHLDB2	0	0.661006	0.665	0.577	0	Preadipocytes
ENSCHIG00000004756	0	0.646798	0.618	0.44	0	Preadipocytes
EMILIN2	0	0.632612	0.692	0.554	0	Preadipocytes
TTC28	0	0.628008	0.868	0.731	0	Preadipocytes
TANC2	0	0.627573	0.784	0.717	0	Preadipocytes
IGF2BP2	0	0.606333	0.688	0.626	0	Preadipocytes
FNDC1	0	0.583156	0.722	0.577	0	Preadipocytes
PRKD1	0	0.580181	0.796	0.749	0	Preadipocytes
KLF4	0	0.570782	0.583	0.456	0	Preadipocytes
HECW2	0	0.570337	0.621	0.411	0	Preadipocytes
CDC42BPA	0	0.561426	0.851	0.644	0	Preadipocytes
PRDM6	0	0.560667	0.659	0.55	0	Preadipocytes
PLPP1	0	0.554344	0.838	0.686	0	Preadipocytes
MXRA5	0	0.55334	0.599	0.533	0	Preadipocytes
PLEKHG1	0	0.551742	0.809	0.712	0	Preadipocytes
PI15	0	0.54915	0.638	0.54	0	Preadipocytes
SLC4A7	0	0.548767	0.711	0.598	0	Preadipocytes
RSPO3	0	0.545141	0.726	0.57	0	Preadipocytes
FARP1	0	0.54423	0.739	0.48	0	Preadipocytes
ARNT2	0	0.540185	0.65	0.699	0	Preadipocytes
ENSCHIG00000023084	0	0.518724	0.725	0.664	0	Preadipocytes
NXPH2	0	0.511251	0.857	0.75	0	Preadipocytes
CIT	0	0.510203	0.752	0.703	0	Preadipocytes
IL18	0	0.50558	0.69	0.525	0	Preadipocytes
SGMS2	0	0.493828	0.599	0.428	0	Preadipocytes
MAMDC2	0	0.484841	0.664	0.496	0	Preadipocytes
ENSCHIG00000017205	0	0.467274	0.732	0.531	0	Preadipocytes
MINAR2	0	0.464567	0.737	0.629	0	Preadipocytes
ASPM	0	0.460264	0.478	0.741	0	Preadipocytes
ENSCHIG00000012025	0	0.442496	0.669	0.493	0	Preadipocytes
UGDH	0	0.435676	0.561	0.369	0	Preadipocytes
PRICKLE2	0	0.435525	0.75	0.547	0	Preadipocytes
CDH11	0	0.431574	0.685	0.74	0	Preadipocytes
LOXL2	0	0.430461	0.65	0.508	0	Preadipocytes
SAMD4A	0	0.430105	0.634	0.47	0	Preadipocytes
MYO10	0	0.429379	0.67	0.472	0	Preadipocytes
ADAMTS12	0	0.425367	0.759	0.456	0	Preadipocytes
BCAT1	0	0.411342	0.68	0.494	0	Preadipocytes
ENSCHIG00000011424	0	0.394919	0.575	0.37	0	Preadipocytes
GLS	0	0.394609	0.661	0.452	0	Preadipocytes
KNL1	0	0.392322	0.758	0.636	0	Preadipocytes
FRMD4A	0	0.37988	0.752	0.562	0	Preadipocytes
RORA	0	0.376698	0.751	0.595	0	Preadipocytes
KIF11	0	0.371565	0.507	0.728	0	Preadipocytes
SYTL3	0	0.364605	0.651	0.626	0	Preadipocytes
PLPPR5	0	0.354165	0.64	0.517	0	Preadipocytes
KIF18A	0	0.352946	0.684	0.506	0	Preadipocytes
GASK1A	0	0.351497	0.65	0.43	0	Preadipocytes
KIF4A	0	0.350153	0.535	0.73	0	Preadipocytes
ENSCHIG00000025245	0	0.344546	0.69	0.693	0	Preadipocytes
NIPAL2	0	0.342516	0.668	0.552	0	Preadipocytes
SNAP25	0	0.34054	0.683	0.598	0	Preadipocytes
GASK1B	0	0.330395	0.694	0.436	0	Preadipocytes
SEMA3D	0	0.329423	0.808	0.462	0	Preadipocytes
ENSCHIG00000016502	0	0.318459	0.742	0.761	0	Preadipocytes
ENSCHIG00000011003	0	0.306811	0.663	0.458	0	Preadipocytes
FN1	0	0.305471	0.826	0.787	0	Preadipocytes
KIF14	0	0.292968	0.351	0.647	0	Preadipocytes
FOS	0	0.288551	0.232	0.328	0	Preadipocytes
GEN1	0	0.285672	0.769	0.398	0	Preadipocytes
ENSCHIG00000022255	0	0.266729	0.81	0.743	0	Preadipocytes
KNTC1	0	0.260704	0.758	0.567	0	Preadipocytes
TOP2A	0	0.254403	0.745	0.752	0	Preadipocytes
ENSCHIG00000009869	5.88118e-305	0.489013	0.631	0.596	1.17624e-301	Preadipocytes
LHFPL2	3.59609e-296	0.626062	0.636	0.525	7.19218e-293	Preadipocytes
DPT	4.29829e-296	1.52701	0.575	0.458	8.59658e-293	Preadipocytes
TIMP3	5.52862e-288	0.687731	0.642	0.459	1.10572e-284	Preadipocytes
IGSF10	1.53018e-287	0.539814	0.586	0.532	3.06036e-284	Preadipocytes
CLIC4	4.06432e-286	0.495174	0.669	0.501	8.12864e-283	Preadipocytes
WWTR1	1.35645e-283	0.447596	0.764	0.632	2.7129e-280	Preadipocytes
ENAH	3.90878e-278	0.443717	0.679	0.536	7.81756e-275	Preadipocytes
SYNPO2	4.84226e-276	0.726753	0.802	0.699	9.68451e-273	Preadipocytes
ENSCHIG00000017301	3.49734e-267	0.295545	0.323	0.411	6.99469e-264	Preadipocytes
GALNT7	1.89374e-264	0.668125	0.658	0.558	3.78748e-261	Preadipocytes
ASTN2	7.31603e-259	0.280382	0.722	0.675	1.46321e-255	Preadipocytes
COL24A1	1.3539e-257	0.407329	0.651	0.625	2.70779e-254	Preadipocytes
KLF7	2.58286e-250	0.671037	0.665	0.624	5.16572e-247	Preadipocytes
DISP1	6.89396e-246	0.472865	0.735	0.656	1.37879e-242	Preadipocytes
THBS2	1.92768e-242	0.692767	0.535	0.305	3.85536e-239	Preadipocytes
PRR16	2.16181e-238	0.53944	0.66	0.548	4.32362e-235	Preadipocytes
ENSCHIG00000017110	6.90791e-237	0.564283	0.634	0.674	1.38158e-233	Preadipocytes
ADAMTS3	5.8949e-236	0.542998	0.396	0.651	1.17898e-232	Preadipocytes
CAMK4	2.58023e-233	1.09335	0.611	0.593	5.16047e-230	Preadipocytes
ADCY2	6.89817e-228	0.455791	0.598	0.523	1.37963e-224	Preadipocytes
AFF3	2.68178e-224	0.453697	0.681	0.666	5.36356e-221	Preadipocytes
ATP13A3	6.61737e-222	0.269398	0.655	0.503	1.32347e-218	Preadipocytes
SH3GL3	1.19107e-220	0.760796	0.595	0.623	2.38214e-217	Preadipocytes
LRRK1	6.04676e-219	0.39035	0.681	0.581	1.20935e-215	Preadipocytes
ADAMTS6	5.43342e-212	0.404706	0.62	0.5	1.08668e-208	Preadipocytes
TSC22D1	4.26754e-210	0.59071	0.665	0.581	8.53507e-207	Preadipocytes
ENSCHIG00000014081	1.34428e-204	0.672381	0.592	0.584	2.68856e-201	Preadipocytes
VIPR2	9.14179e-203	0.425072	0.324	0.282	1.82836e-199	Preadipocytes
ANK3	2.85857e-202	0.63274	0.58	0.508	5.71714e-199	Preadipocytes
ADRA1B	4.11735e-201	0.37218	0.563	0.499	8.2347e-198	Preadipocytes
SYN2	1.85371e-200	0.497083	0.607	0.533	3.70742e-197	Preadipocytes
HSPA5	8.06844e-200	0.334111	0.677	0.585	1.61369e-196	Preadipocytes
NHS	1.57368e-198	0.627013	0.546	0.424	3.14736e-195	Preadipocytes
LMNB1	6.22977e-198	0.35136	0.43	0.622	1.24595e-194	Preadipocytes
PCSK6	6.42344e-189	0.754803	0.557	0.439	1.28469e-185	Preadipocytes
PKNOX2	7.89005e-180	0.501807	0.692	0.695	1.57801e-176	Preadipocytes
ZDHHC14	2.32114e-179	0.599351	0.691	0.601	4.64229e-176	Preadipocytes
CRYBG3	4.59395e-179	0.411183	0.591	0.464	9.18789e-176	Preadipocytes
CSF1	3.49557e-174	0.749012	0.551	0.461	6.99113e-171	Preadipocytes
NCAPG	7.31966e-173	0.34327	0.646	0.653	1.46393e-169	Preadipocytes
CCN1	4.64483e-172	0.411388	0.275	0.318	9.28965e-169	Preadipocytes
TGFB2	1.6019e-168	0.735391	0.656	0.628	3.20381e-165	Preadipocytes
SPARC	1.35442e-167	0.428208	0.805	0.724	2.70884e-164	Preadipocytes
THBS1	5.88372e-166	0.327638	0.308	0.366	1.17674e-162	Preadipocytes
NEDD4	5.65692e-165	0.534765	0.566	0.4	1.13138e-161	Preadipocytes
ENSCHIG00000027041	6.67561e-165	0.718427	0.462	0.3	1.33512e-161	Preadipocytes
PTGS2	1.976e-163	0.259137	0.3	0.33	3.95199e-160	Preadipocytes
WT1	4.36825e-157	0.84574	0.618	0.737	8.7365e-154	Preadipocytes
RASSF5	4.75959e-153	0.570231	0.535	0.458	9.51918e-150	Preadipocytes
TNFSF15	5.0857e-152	0.528094	0.609	0.626	1.01714e-148	Preadipocytes
MLLT3	4.75718e-149	0.257771	0.787	0.715	9.51437e-146	Preadipocytes
STXBP6	1.70879e-148	0.555252	0.723	0.638	3.41758e-145	Preadipocytes
ADAMTS1	9.00032e-148	0.354884	0.359	0.468	1.80006e-144	Preadipocytes
CXCL12	8.17341e-146	0.74692	0.567	0.488	1.63468e-142	Preadipocytes
AOX1	6.21314e-145	0.687702	0.544	0.414	1.24263e-141	Preadipocytes
AGMO	8.21065e-144	0.270421	0.413	0.614	1.64213e-140	Preadipocytes
RALGPS2	1.75922e-141	0.604542	0.58	0.512	3.51843e-138	Preadipocytes
PI16	1.06582e-136	0.358216	0.534	0.477	2.13164e-133	Preadipocytes
HMCN2	2.24457e-136	0.547979	0.399	0.606	4.48915e-133	Preadipocytes
KIRREL1	2.30665e-131	0.762705	0.579	0.607	4.61331e-128	Preadipocytes
TTK	2.2192e-129	0.273476	0.457	0.635	4.4384e-126	Preadipocytes
ASPN	3.87821e-128	0.766221	0.478	0.269	7.75643e-125	Preadipocytes
GNA14	1.2313e-126	0.353908	0.385	0.497	2.4626e-123	Preadipocytes
NEO1	4.74063e-126	0.296886	0.779	0.744	9.48126e-123	Preadipocytes
MBOAT1	1.32739e-124	0.701942	0.584	0.587	2.65479e-121	Preadipocytes
VOPP1	1.64339e-124	0.33596	0.588	0.534	3.28678e-121	Preadipocytes
PLCL1	3.77139e-124	0.482667	0.535	0.392	7.54278e-121	Preadipocytes
GULP1	4.60392e-121	0.592981	0.61	0.588	9.20784e-118	Preadipocytes
GPR176	1.09604e-119	0.368944	0.405	0.554	2.19208e-116	Preadipocytes
SLC39A14	1.18076e-118	0.257906	0.544	0.454	2.36152e-115	Preadipocytes
MIS18BP1	9.178e-117	0.882855	0.596	0.516	1.8356e-113	Preadipocytes
NTRK3	1.52902e-116	0.770882	0.544	0.492	3.05803e-113	Preadipocytes
KIF23	1.36164e-115	0.427788	0.583	0.593	2.72328e-112	Preadipocytes
ENSCHIG00000016274	8.82201e-115	0.390984	0.542	0.499	1.7644e-111	Preadipocytes
RAB8B	1.36736e-114	0.432409	0.553	0.448	2.73472e-111	Preadipocytes
CKAP2	6.28832e-114	0.564497	0.662	0.565	1.25766e-110	Preadipocytes
KIF20B	2.45886e-112	0.359547	0.632	0.525	4.91772e-109	Preadipocytes
ROBO2	3.34781e-108	1.16016	0.558	0.565	6.69563e-105	Preadipocytes
CLEC3B	1.73311e-107	0.319635	0.661	0.657	3.46622e-104	Preadipocytes
ITGBL1	5.83015e-104	0.85611	0.489	0.327	1.16603e-100	Preadipocytes
CPE	5.91615e-104	0.50299	0.626	0.705	1.18323e-100	Preadipocytes
GNAO1	5.12474e-103	0.536201	0.511	0.38	1.02495e-99	Preadipocytes
GPC3	3.98498e-100	0.766667	0.543	0.545	7.96996e-97	Preadipocytes
PAMR1	1.08499e-99	0.659815	0.522	0.454	2.16998e-96	Preadipocytes
IL1R1	2.78554e-98	0.304953	0.391	0.507	5.57108e-95	Preadipocytes
CPA6	5.57706e-97	0.429229	0.366	0.369	1.11541e-93	Preadipocytes
MAP2K6	1.51763e-96	0.437982	0.675	0.775	3.03527e-93	Preadipocytes
ENSCHIG00000017892	4.22559e-96	0.553274	0.532	0.509	8.45118e-93	Preadipocytes
GLI2	5.67033e-96	1.1144	0.528	0.485	1.13407e-92	Preadipocytes
MID1	6.04844e-96	0.383751	0.425	0.592	1.20969e-92	Preadipocytes
NCAPG2	6.65247e-94	0.284715	0.637	0.567	1.33049e-90	Preadipocytes
RERG	1.56848e-93	0.438127	0.594	0.609	3.13695e-90	Preadipocytes
HTRA3	3.00063e-90	0.792035	0.487	0.265	6.00126e-87	Preadipocytes
LRIG3	2.96966e-89	0.501021	0.578	0.511	5.93931e-86	Preadipocytes
ENSCHIG00000009043	6.06563e-89	0.536246	0.536	0.435	1.21313e-85	Preadipocytes
KANK1	1.46705e-85	0.588195	0.811	0.778	2.93411e-82	Preadipocytes
FBLN1	1.22798e-83	0.792756	0.56	0.637	2.45596e-80	Preadipocytes
TFPI2	1.51035e-82	0.293942	0.447	0.601	3.0207e-79	Preadipocytes
FAM102B	5.89344e-81	0.730301	0.519	0.454	1.17869e-77	Preadipocytes
CTDSPL	2.06818e-78	0.316801	0.561	0.451	4.13636e-75	Preadipocytes
SLC16A2	5.32365e-76	0.354436	0.5	0.412	1.06473e-72	Preadipocytes
ENSCHIG00000012992	7.29066e-76	0.347664	0.552	0.588	1.45813e-72	Preadipocytes
FGF7	3.74486e-75	0.86242	0.499	0.395	7.48972e-72	Preadipocytes
CYP27A1	9.92912e-75	0.270358	0.361	0.373	1.98582e-71	Preadipocytes
CDH18	5.15514e-73	0.279035	0.495	0.671	1.03103e-69	Preadipocytes
NAV2	6.32707e-72	0.28236	0.362	0.504	1.26541e-68	Preadipocytes
RAB31	7.51809e-71	0.315069	0.538	0.491	1.50362e-67	Preadipocytes
ENSCHIG00000000866	1.07108e-69	0.43502	0.541	0.451	2.14215e-66	Preadipocytes
ENSCHIG00000016778	2.94291e-68	0.350557	0.347	0.412	5.88581e-65	Preadipocytes
CEP128	6.14503e-66	0.487574	0.573	0.515	1.22901e-62	Preadipocytes
PLCXD3	6.90668e-65	0.317112	0.653	0.617	1.38134e-61	Preadipocytes
MAGI2	8.47004e-65	0.695407	0.555	0.546	1.69401e-61	Preadipocytes
TMEFF1	2.72086e-63	0.360465	0.428	0.546	5.44171e-60	Preadipocytes
CYP7B1	7.99776e-63	0.666584	0.422	0.597	1.59955e-59	Preadipocytes
ALDH1A3	2.82646e-60	0.567619	0.513	0.476	5.65292e-57	Preadipocytes
DPYSL2	2.9607e-60	0.438172	0.585	0.645	5.92141e-57	Preadipocytes
KLF2	8.93845e-57	0.302171	0.357	0.391	1.78769e-53	Preadipocytes
CENPE	6.34222e-56	0.763045	0.76	0.728	1.26844e-52	Preadipocytes
CDK15	7.07569e-56	0.277312	0.52	0.456	1.41514e-52	Preadipocytes
HDGFL3	2.14321e-55	0.583572	0.546	0.555	4.28643e-52	Preadipocytes
RAI14	2.16507e-54	0.547434	0.551	0.551	4.33013e-51	Preadipocytes
GEM	3.45762e-52	0.535974	0.483	0.365	6.91524e-49	Preadipocytes
SULF1	2.59685e-50	0.652142	0.599	0.687	5.1937e-47	Preadipocytes
BTBD11	5.29802e-49	0.258281	0.579	0.643	1.0596e-45	Preadipocytes
ENSCHIG00000020774	3.25645e-46	0.92478	0.727	0.778	6.5129e-43	Preadipocytes
PDE7A	2.28043e-41	0.40496	0.556	0.559	4.56087e-38	Preadipocytes
NCKAP5	1.60024e-39	0.706669	0.564	0.589	3.20047e-36	Preadipocytes
TNFAIP6	1.89962e-39	0.385499	0.461	0.368	3.79923e-36	Preadipocytes
ENSCHIG00000008624	5.34176e-39	0.295404	0.447	0.526	1.06835e-35	Preadipocytes
RND3	3.19141e-38	0.507519	0.51	0.491	6.38281e-35	Preadipocytes
SORCS3	8.19558e-37	0.847267	0.536	0.577	1.63912e-33	Preadipocytes
SLC38A1	2.67112e-36	0.313499	0.39	0.456	5.34223e-33	Preadipocytes
IGFBP5	9.09715e-36	0.528838	0.426	0.508	1.81943e-32	Preadipocytes
CDCA2	1.90028e-35	0.317266	0.7	0.675	3.80055e-32	Preadipocytes
HHIP	6.07812e-35	0.384781	0.484	0.629	1.21562e-31	Preadipocytes
LTBP1	2.12087e-33	0.561676	0.573	0.704	4.24175e-30	Preadipocytes
DIAPH3	1.62497e-32	1.11686	0.649	0.766	3.24995e-29	Preadipocytes
EPHA4	2.91783e-31	0.346101	0.527	0.517	5.83565e-28	Preadipocytes
TSHZ3	8.28624e-31	0.639717	0.5	0.427	1.65725e-27	Preadipocytes
NUAK1	2.08537e-29	0.611713	0.507	0.524	4.17075e-26	Preadipocytes
FRMD3	2.21815e-22	0.660713	0.504	0.479	4.4363e-19	Preadipocytes
SGO1	1.11553e-20	0.332053	0.568	0.576	2.23107e-17	Preadipocytes
PLD1	1.198e-20	0.374049	0.568	0.575	2.396e-17	Preadipocytes
NOX4	2.16007e-20	0.919943	0.512	0.59	4.32013e-17	Preadipocytes
VGLL3	4.74385e-20	0.621047	0.421	0.45	9.48769e-17	Preadipocytes
FGF2	1.60979e-18	0.420196	0.637	0.674	3.21959e-15	Preadipocytes
TIAM2	3.95821e-18	0.259063	0.45	0.37	7.91643e-15	Preadipocytes
FAM171A1	2.08106e-17	0.383772	0.538	0.56	4.16211e-14	Preadipocytes
C1QTNF7	6.01983e-17	0.946013	0.426	0.466	1.20397e-13	Preadipocytes
GFRA1	8.3448e-16	0.487963	0.472	0.416	1.66896e-12	Preadipocytes
ENSCHIG00000013329	3.2187e-15	0.378799	0.372	0.386	6.43741e-12	Preadipocytes
RGS6	5.73831e-15	0.832993	0.534	0.673	1.14766e-11	Preadipocytes
TRMT9B	1.84066e-14	0.974319	0.497	0.513	3.68132e-11	Preadipocytes
EPHA3	1.6059e-13	1.53664	0.614	0.703	3.21179e-10	Preadipocytes
GALNT15	2.4447e-13	0.289767	0.402	0.344	4.8894e-10	Preadipocytes
FAM20A	2.93658e-13	0.370675	0.595	0.72	5.87316e-10	Preadipocytes
ENSCHIG00000000357	7.78915e-13	1.11858	0.543	0.631	1.55783e-09	Preadipocytes
PAK5	6.02858e-12	0.401149	0.613	0.656	1.20572e-08	Preadipocytes
PRTFDC1	2.99397e-11	0.619259	0.487	0.487	5.98794e-08	Preadipocytes
TNS3	5.15321e-10	0.303831	0.5	0.623	1.03064e-06	Preadipocytes
PLA2G4A	1.77455e-09	0.494962	0.528	0.562	3.54911e-06	Preadipocytes
MGP	8.39122e-09	0.549805	0.457	0.406	1.67824e-05	Preadipocytes
NKD1	2.98022e-08	0.25986	0.521	0.657	5.96044e-05	Preadipocytes
LMX1A	1.01973e-06	0.388573	0.473	0.437	0.00203947	Preadipocytes
ME3	2.09234e-06	0.274286	0.488	0.501	0.00418468	Preadipocytes
MGAT4C	3.11173e-06	0.414443	0.491	0.477	0.00622347	Preadipocytes
EYA4	9.90469e-06	0.47287	0.426	0.334	0.0198094	Preadipocytes
RNF217	1.50295e-05	0.2542	0.523	0.547	0.0300589	Preadipocytes
CYYR1	0	4.59449	0.946	0.664	0	B_Endothelial_cells
PECAM1	0	4.33037	0.968	0.661	0	B_Endothelial_cells
PREX2	0	4.08371	0.969	0.515	0	B_Endothelial_cells
ADGRL4	0	3.97116	0.908	0.569	0	B_Endothelial_cells
DACH1	0	3.90095	0.843	0.372	0	B_Endothelial_cells
PTPRB	0	3.75032	0.912	0.627	0	B_Endothelial_cells
TCF4	0	3.61747	0.963	0.652	0	B_Endothelial_cells
MECOM	0	3.60041	0.877	0.654	0	B_Endothelial_cells
EMCN	0	3.5429	0.907	0.634	0	B_Endothelial_cells
ABLIM3	0	3.40333	0.873	0.569	0	B_Endothelial_cells
PLCB4	0	3.29103	0.922	0.668	0	B_Endothelial_cells
EPB41L4A	0	3.29008	0.895	0.547	0	B_Endothelial_cells
EGFL7	0	3.26331	0.907	0.616	0	B_Endothelial_cells
FLT1	0	3.24943	0.857	0.422	0	B_Endothelial_cells
STOX2	0	3.1826	0.861	0.587	0	B_Endothelial_cells
CDH13	0	3.16563	0.913	0.591	0	B_Endothelial_cells
ADGRF5	0	3.16395	0.835	0.642	0	B_Endothelial_cells
PPP1R16B	0	3.14986	0.866	0.539	0	B_Endothelial_cells
MEF2C	0	3.07844	0.934	0.586	0	B_Endothelial_cells
BTNL9	0	3.04125	0.839	0.4	0	B_Endothelial_cells
ROBO4	0	3.02163	0.837	0.663	0	B_Endothelial_cells
ABLIM1	0	3.02002	0.92	0.498	0	B_Endothelial_cells
CSGALNACT1	0	2.96334	0.868	0.565	0	B_Endothelial_cells
CCDC85A	0	2.95808	0.739	0.336	0	B_Endothelial_cells
RASGRF2	0	2.91334	0.837	0.532	0	B_Endothelial_cells
PRKCH	0	2.90793	0.876	0.337	0	B_Endothelial_cells
ELMO1	0	2.90312	0.935	0.483	0	B_Endothelial_cells
ENSCHIG00000023084	0	2.85788	0.882	0.658	0	B_Endothelial_cells
GALNT18	0	2.85303	0.888	0.574	0	B_Endothelial_cells
VWF	0	2.85081	0.825	0.608	0	B_Endothelial_cells
WIPF3	0	2.82539	0.82	0.583	0	B_Endothelial_cells
DOCK9	0	2.80215	0.919	0.515	0	B_Endothelial_cells
PALM2AKAP2	0	2.79666	0.853	0.444	0	B_Endothelial_cells
PALMD	0	2.78483	0.898	0.701	0	B_Endothelial_cells
ITGA1	0	2.73011	0.81	0.504	0	B_Endothelial_cells
F8	0	2.64285	0.808	0.626	0	B_Endothelial_cells
EPAS1	0	2.62925	0.872	0.548	0	B_Endothelial_cells
KDR	0	2.61313	0.76	0.506	0	B_Endothelial_cells
GFOD1	0	2.60426	0.847	0.513	0	B_Endothelial_cells
FLI1	0	2.60161	0.878	0.51	0	B_Endothelial_cells
ENSCHIG00000014253	0	2.57903	0.835	0.546	0	B_Endothelial_cells
DYSF	0	2.54224	0.811	0.393	0	B_Endothelial_cells
ERG	0	2.52942	0.756	0.538	0	B_Endothelial_cells
KITLG	0	2.51741	0.898	0.662	0	B_Endothelial_cells
ENSCHIG00000024880	0	2.5076	0.774	0.559	0	B_Endothelial_cells
ENSCHIG00000023193	0	2.50683	0.769	0.531	0	B_Endothelial_cells
TMTC1	0	2.47536	0.818	0.478	0	B_Endothelial_cells
RASAL2	0	2.46236	0.886	0.539	0	B_Endothelial_cells
KIAA1671	0	2.44439	0.789	0.384	0	B_Endothelial_cells
MRTFB	0	2.42781	0.94	0.673	0	B_Endothelial_cells
LNX1	0	2.41178	0.68	0.448	0	B_Endothelial_cells
SYNE2	0	2.40085	0.962	0.761	0	B_Endothelial_cells
COLGALT2	0	2.39092	0.723	0.485	0	B_Endothelial_cells
MAST4	0	2.35582	0.852	0.375	0	B_Endothelial_cells
PLEKHG1	0	2.34407	0.871	0.721	0	B_Endothelial_cells
FILIP1	0	2.34207	0.894	0.841	0	B_Endothelial_cells
TMCC3	0	2.33823	0.9	0.588	0	B_Endothelial_cells
DOCK4	0	2.33556	0.908	0.617	0	B_Endothelial_cells
PLXNA2	0	2.33182	0.812	0.609	0	B_Endothelial_cells
ARHGAP31	0	2.33046	0.91	0.506	0	B_Endothelial_cells
ITPKB	0	2.32215	0.816	0.517	0	B_Endothelial_cells
TJP1	0	2.31468	0.884	0.511	0	B_Endothelial_cells
AFF3	0	2.3118	0.82	0.655	0	B_Endothelial_cells
MEOX2	0	2.2835	0.794	0.461	0	B_Endothelial_cells
FAT4	0	2.28045	0.929	0.698	0	B_Endothelial_cells
EFNB2	0	2.24583	0.846	0.601	0	B_Endothelial_cells
PDE7B	0	2.22858	0.851	0.665	0	B_Endothelial_cells
AFAP1L1	0	2.22505	0.764	0.576	0	B_Endothelial_cells
FNBP1L	0	2.21957	0.847	0.478	0	B_Endothelial_cells
PTPRK	0	2.21694	0.802	0.465	0	B_Endothelial_cells
TLL1	0	2.21331	0.814	0.702	0	B_Endothelial_cells
APP	0	2.21235	0.951	0.762	0	B_Endothelial_cells
ST8SIA4	0	2.20358	0.769	0.446	0	B_Endothelial_cells
ALCAM	0	2.19569	0.838	0.482	0	B_Endothelial_cells
SHANK3	0	2.15977	0.75	0.549	0	B_Endothelial_cells
THSD7A	0	2.12592	0.885	0.652	0	B_Endothelial_cells
SIPA1L2	0	2.11827	0.837	0.368	0	B_Endothelial_cells
KIAA1217	0	2.11724	0.884	0.825	0	B_Endothelial_cells
ETS1	0	2.11024	0.738	0.416	0	B_Endothelial_cells
UACA	0	2.10803	0.919	0.692	0	B_Endothelial_cells
ELK3	0	2.10786	0.811	0.52	0	B_Endothelial_cells
PTPRM	0	2.10778	0.987	0.849	0	B_Endothelial_cells
MCC	0	2.07333	0.881	0.59	0	B_Endothelial_cells
GASK1B	0	2.06242	0.802	0.465	0	B_Endothelial_cells
KALRN	0	2.05308	0.929	0.815	0	B_Endothelial_cells
CRIM1	0	2.03448	0.838	0.441	0	B_Endothelial_cells
ABCG2	0	2.0337	0.832	0.596	0	B_Endothelial_cells
ENSCHIG00000023562	0	2.03271	0.866	0.547	0	B_Endothelial_cells
KANK3	0	2.01729	0.736	0.5	0	B_Endothelial_cells
MPPED2	0	2.01727	0.781	0.639	0	B_Endothelial_cells
PLPP1	0	2.01447	0.938	0.699	0	B_Endothelial_cells
PPP3CA	0	2.01335	0.959	0.83	0	B_Endothelial_cells
CADPS2	0	1.99094	0.881	0.532	0	B_Endothelial_cells
MYO1E	0	1.98486	0.758	0.405	0	B_Endothelial_cells
DNM3	0	1.97719	0.847	0.642	0	B_Endothelial_cells
CCSER1	0	1.96426	0.885	0.589	0	B_Endothelial_cells
ENSCHIG00000027018	0	1.96422	0.873	0.56	0	B_Endothelial_cells
CLEC1A	0	1.96233	0.846	0.609	0	B_Endothelial_cells
SLCO2A1	0	1.9601	0.838	0.604	0	B_Endothelial_cells
MYRIP	0	1.94868	0.803	0.677	0	B_Endothelial_cells
IL33	0	1.9471	0.884	0.593	0	B_Endothelial_cells
TEK	0	1.94212	0.797	0.476	0	B_Endothelial_cells
NOSTRIN	0	1.93975	0.794	0.475	0	B_Endothelial_cells
AKT3	0	1.93587	0.847	0.605	0	B_Endothelial_cells
LRCH1	0	1.89962	0.821	0.484	0	B_Endothelial_cells
ARHGEF28	0	1.8695	0.748	0.518	0	B_Endothelial_cells
APBB2	0	1.86189	0.857	0.558	0	B_Endothelial_cells
SORBS2	0	1.86106	0.873	0.621	0	B_Endothelial_cells
FAM13C	0	1.85388	0.827	0.397	0	B_Endothelial_cells
PRKD1	0	1.84558	0.904	0.746	0	B_Endothelial_cells
TNFSF10	0	1.83829	0.861	0.507	0	B_Endothelial_cells
PRAG1	0	1.82896	0.686	0.631	0	B_Endothelial_cells
CMTM8	0	1.82295	0.667	0.515	0	B_Endothelial_cells
ENSCHIG00000010101	0	1.81474	0.722	0.605	0	B_Endothelial_cells
NRP1	0	1.8111	0.916	0.759	0	B_Endothelial_cells
KLHL4	0	1.80855	0.825	0.748	0	B_Endothelial_cells
RAPGEF5	0	1.80816	0.736	0.577	0	B_Endothelial_cells
ZNF521	0	1.8035	0.837	0.73	0	B_Endothelial_cells
NEDD9	0	1.8012	0.776	0.569	0	B_Endothelial_cells
DISC1	0	1.79727	0.875	0.536	0	B_Endothelial_cells
EXOC6	0	1.79681	0.807	0.466	0	B_Endothelial_cells
DGKH	0	1.79442	0.818	0.447	0	B_Endothelial_cells
ENG	0	1.78431	0.701	0.498	0	B_Endothelial_cells
ENSCHIG00000006308	0	1.78366	0.834	0.601	0	B_Endothelial_cells
ENSCHIG00000014624	0	1.78021	0.71	0.414	0	B_Endothelial_cells
GULP1	0	1.77397	0.806	0.572	0	B_Endothelial_cells
PLK2	0	1.76804	0.706	0.445	0	B_Endothelial_cells
ENSCHIG00000022390	0	1.76508	0.683	0.569	0	B_Endothelial_cells
ITPR1	0	1.7561	0.832	0.422	0	B_Endothelial_cells
TTC28	0	1.75271	0.93	0.746	0	B_Endothelial_cells
CRYBG3	0	1.74015	0.875	0.456	0	B_Endothelial_cells
MYO10	0	1.73954	0.702	0.5	0	B_Endothelial_cells
CAV1	0	1.70646	0.92	0.758	0	B_Endothelial_cells
ITGA6	0	1.70398	0.776	0.695	0	B_Endothelial_cells
CDC42BPA	0	1.70297	0.88	0.673	0	B_Endothelial_cells
PRR16	0	1.69048	0.846	0.547	0	B_Endothelial_cells
CDH5	0	1.68662	0.723	0.42	0	B_Endothelial_cells
ENSCHIG00000009663	0	1.68407	0.856	0.721	0	B_Endothelial_cells
PDE4D	0	1.66902	0.806	0.49	0	B_Endothelial_cells
LMO7	0	1.66874	0.731	0.668	0	B_Endothelial_cells
SCARB1	0	1.66375	0.756	0.669	0	B_Endothelial_cells
CLEC3B	0	1.66205	0.838	0.64	0	B_Endothelial_cells
RAPGEF4	0	1.65204	0.687	0.531	0	B_Endothelial_cells
LMCD1	0	1.63215	0.669	0.411	0	B_Endothelial_cells
PKP4	0	1.62755	0.835	0.558	0	B_Endothelial_cells
GNAQ	0	1.62692	0.903	0.687	0	B_Endothelial_cells
EVA1C	0	1.61903	0.702	0.43	0	B_Endothelial_cells
PHACTR1	0	1.60099	0.838	0.553	0	B_Endothelial_cells
LTBP1	0	1.59561	0.841	0.657	0	B_Endothelial_cells
ARHGEF9	0	1.58922	0.687	0.574	0	B_Endothelial_cells
ZNF366	0	1.57154	0.8	0.579	0	B_Endothelial_cells
DST	0	1.56609	0.927	0.722	0	B_Endothelial_cells
PPM1H	0	1.55212	0.637	0.355	0	B_Endothelial_cells
MGLL	0	1.54705	0.878	0.782	0	B_Endothelial_cells
CHN1	0	1.5382	0.713	0.618	0	B_Endothelial_cells
RHOJ	0	1.52528	0.784	0.507	0	B_Endothelial_cells
PIK3R3	0	1.51677	0.731	0.591	0	B_Endothelial_cells
TCF7L1	0	1.5147	0.858	0.647	0	B_Endothelial_cells
HECW2	0	1.5001	0.693	0.436	0	B_Endothelial_cells
ENSCHIG00000017218	0	1.48917	0.755	0.521	0	B_Endothelial_cells
NOTCH4	0	1.48769	0.786	0.453	0	B_Endothelial_cells
EPHB1	0	1.47746	0.756	0.58	0	B_Endothelial_cells
FAM135A	0	1.45318	0.817	0.653	0	B_Endothelial_cells
PHLDB2	0	1.42631	0.772	0.581	0	B_Endothelial_cells
DENND2C	0	1.40995	0.67	0.512	0	B_Endothelial_cells
TANC1	0	1.40438	0.772	0.569	0	B_Endothelial_cells
ADGRL2	0	1.39773	0.846	0.7	0	B_Endothelial_cells
VEGFC	0	1.37806	0.683	0.426	0	B_Endothelial_cells
CXCL12	0	1.37688	0.743	0.483	0	B_Endothelial_cells
KLF7	0	1.37402	0.791	0.618	0	B_Endothelial_cells
FRY	0	1.37386	0.81	0.596	0	B_Endothelial_cells
SEC14L1	0	1.37243	0.674	0.359	0	B_Endothelial_cells
DIPK2B	0	1.36985	0.697	0.479	0	B_Endothelial_cells
DDAH1	0	1.36283	0.868	0.735	0	B_Endothelial_cells
JAM2	0	1.36182	0.777	0.662	0	B_Endothelial_cells
TIMP3	0	1.35986	0.793	0.473	0	B_Endothelial_cells
ESAM	0	1.34697	0.642	0.444	0	B_Endothelial_cells
TMEM44	0	1.33004	0.758	0.661	0	B_Endothelial_cells
C1orf115	0	1.31979	0.856	0.527	0	B_Endothelial_cells
ENSCHIG00000011352	0	1.31954	0.794	0.444	0	B_Endothelial_cells
FGD5	0	1.29249	0.73	0.574	0	B_Endothelial_cells
SEMA6A	0	1.28894	0.758	0.517	0	B_Endothelial_cells
NEDD4	0	1.28747	0.654	0.417	0	B_Endothelial_cells
IGFBP7	0	1.2644	0.736	0.56	0	B_Endothelial_cells
SYBU	0	1.25788	0.683	0.368	0	B_Endothelial_cells
ENSCHIG00000009607	0	1.25609	0.75	0.623	0	B_Endothelial_cells
ENSCHIG00000009869	0	1.25275	0.696	0.595	0	B_Endothelial_cells
NBEA	0	1.24921	0.814	0.703	0	B_Endothelial_cells
KLHL14	0	1.23115	0.852	0.615	0	B_Endothelial_cells
AFF1	0	1.2242	0.828	0.574	0	B_Endothelial_cells
INPP5D	0	1.20139	0.794	0.601	0	B_Endothelial_cells
MYO1D	0	1.19663	0.721	0.486	0	B_Endothelial_cells
CLIC4	0	1.18567	0.725	0.521	0	B_Endothelial_cells
DOK6	0	1.17935	0.737	0.63	0	B_Endothelial_cells
IGF1R	0	1.1779	0.837	0.678	0	B_Endothelial_cells
CREB3L2	0	1.17468	0.857	0.545	0	B_Endothelial_cells
LIMS2	0	1.17443	0.652	0.474	0	B_Endothelial_cells
ST6GAL1	0	1.16704	0.728	0.511	0	B_Endothelial_cells
EPHA4	0	1.15025	0.786	0.493	0	B_Endothelial_cells
ENSCHIG00000021047	0	1.14003	0.821	0.553	0	B_Endothelial_cells
DKK2	0	1.12694	0.785	0.6	0	B_Endothelial_cells
SASH1	0	1.10735	0.851	0.565	0	B_Endothelial_cells
DLGAP1	0	1.1049	0.722	0.532	0	B_Endothelial_cells
ENSCHIG00000016644	0	1.10345	0.795	0.672	0	B_Endothelial_cells
ST3GAL1	0	1.08122	0.812	0.513	0	B_Endothelial_cells
UNC5B	0	1.07792	0.752	0.454	0	B_Endothelial_cells
ENSCHIG00000001740	0	1.06445	0.743	0.525	0	B_Endothelial_cells
ENSCHIG00000019932	0	1.06079	0.76	0.611	0	B_Endothelial_cells
SMAD1	0	1.05703	0.728	0.483	0	B_Endothelial_cells
PTPN14	0	1.05279	0.75	0.485	0	B_Endothelial_cells
ENSCHIG00000000866	0	1.05225	0.691	0.45	0	B_Endothelial_cells
PKHD1	0	1.01945	0.653	0.5	0	B_Endothelial_cells
LMO2	0	1.01191	0.788	0.464	0	B_Endothelial_cells
MARCHF3	0	1.00546	0.847	0.547	0	B_Endothelial_cells
MYLIP	0	0.979368	0.668	0.428	0	B_Endothelial_cells
GRK5	0	0.945486	0.793	0.701	0	B_Endothelial_cells
BMERB1	0	0.943605	0.761	0.553	0	B_Endothelial_cells
PDE10A	0	0.933565	0.704	0.617	0	B_Endothelial_cells
FYN	0	0.933471	0.843	0.608	0	B_Endothelial_cells
INPP4B	0	0.917881	0.752	0.578	0	B_Endothelial_cells
RNF144B	0	0.887127	0.773	0.391	0	B_Endothelial_cells
IGF2BP2	0	0.873975	0.833	0.621	0	B_Endothelial_cells
VIM	0	0.862672	0.855	0.622	0	B_Endothelial_cells
KLF12	0	0.857382	0.925	0.705	0	B_Endothelial_cells
MAP1B	0	0.843888	0.815	0.57	0	B_Endothelial_cells
LRRC36	0	0.824443	0.642	0.489	0	B_Endothelial_cells
FAM171A1	0	0.820567	0.784	0.532	0	B_Endothelial_cells
SH3TC2	0	0.817414	0.7	0.506	0	B_Endothelial_cells
LHFPL2	0	0.814	0.809	0.525	0	B_Endothelial_cells
ENSCHIG00000020406	0	0.779174	0.809	0.597	0	B_Endothelial_cells
ENSCHIG00000014069	0	0.772232	0.776	0.353	0	B_Endothelial_cells
TGFBR2	0	0.768121	0.869	0.758	0	B_Endothelial_cells
BMX	0	0.754843	0.777	0.636	0	B_Endothelial_cells
ENSCHIG00000008624	0	0.749262	0.766	0.483	0	B_Endothelial_cells
NUAK1	0	0.740818	0.77	0.496	0	B_Endothelial_cells
PARP14	0	0.723892	0.71	0.493	0	B_Endothelial_cells
ENSCHIG00000019440	0	0.716531	0.689	0.596	0	B_Endothelial_cells
MID1	0	0.65644	0.787	0.531	0	B_Endothelial_cells
ENSCHIG00000014133	0	0.652234	0.725	0.522	0	B_Endothelial_cells
ENSCHIG00000021234	0	0.64801	0.716	0.525	0	B_Endothelial_cells
HECTD2	0	0.632579	0.638	0.351	0	B_Endothelial_cells
NAV2	0	0.631506	0.737	0.445	0	B_Endothelial_cells
BCAR3	0	0.625334	0.785	0.708	0	B_Endothelial_cells
NDRG1	0	0.624791	0.749	0.556	0	B_Endothelial_cells
DPYSL2	0	0.610078	0.762	0.619	0	B_Endothelial_cells
FCHSD2	0	0.592817	0.815	0.503	0	B_Endothelial_cells
MOSPD2	0	0.590221	0.773	0.355	0	B_Endothelial_cells
KCNN3	0	0.580355	0.757	0.467	0	B_Endothelial_cells
COL28A1	0	0.577481	0.688	0.373	0	B_Endothelial_cells
EDN1	0	0.571956	0.79	0.555	0	B_Endothelial_cells
ENSCHIG00000007320	0	0.569128	0.8	0.549	0	B_Endothelial_cells
PTPRR	0	0.559164	0.706	0.484	0	B_Endothelial_cells
RP1	0	0.552978	0.689	0.492	0	B_Endothelial_cells
GALNT1	0	0.551851	0.752	0.497	0	B_Endothelial_cells
BICD1	0	0.532591	0.698	0.568	0	B_Endothelial_cells
BACH2	0	0.519354	0.663	0.465	0	B_Endothelial_cells
ANGPT2	0	0.518051	0.642	0.399	0	B_Endothelial_cells
SLC16A2	0	0.517179	0.747	0.402	0	B_Endothelial_cells
TPM1	0	0.509675	0.76	0.554	0	B_Endothelial_cells
PLSCR1	0	0.509645	0.661	0.549	0	B_Endothelial_cells
NRROS	0	0.506332	0.6	0.29	0	B_Endothelial_cells
ENSCHIG00000008720	0	0.49335	0.693	0.362	0	B_Endothelial_cells
MOB3B	0	0.484333	0.773	0.465	0	B_Endothelial_cells
CHRM3	0	0.481591	0.782	0.657	0	B_Endothelial_cells
NIPAL2	0	0.478852	0.746	0.562	0	B_Endothelial_cells
RASSF9	0	0.462951	0.69	0.483	0	B_Endothelial_cells
HEY1	0	0.459327	0.658	0.521	0	B_Endothelial_cells
ARFGEF3	0	0.456787	0.685	0.56	0	B_Endothelial_cells
MEST	0	0.4419	0.752	0.612	0	B_Endothelial_cells
RASSF2	0	0.431999	0.608	0.376	0	B_Endothelial_cells
THSD1	0	0.419515	0.683	0.449	0	B_Endothelial_cells
UGCG	0	0.416068	0.678	0.386	0	B_Endothelial_cells
ENSCHIG00000017301	0	0.403009	0.687	0.361	0	B_Endothelial_cells
NTN4	0	0.390615	0.781	0.506	0	B_Endothelial_cells
MCUB	0	0.378725	0.684	0.411	0	B_Endothelial_cells
ITGB4	0	0.362485	0.74	0.689	0	B_Endothelial_cells
TDRD9	0	0.360477	0.766	0.658	0	B_Endothelial_cells
PTPRE	0	0.356516	0.648	0.543	0	B_Endothelial_cells
LPCAT2	0	0.352988	0.655	0.502	0	B_Endothelial_cells
ADAMTS5	0	0.326186	0.72	0.412	0	B_Endothelial_cells
UBASH3B	0	0.321473	0.681	0.422	0	B_Endothelial_cells
CGNL1	0	0.318559	0.769	0.683	0	B_Endothelial_cells
COL8A1	0	0.29969	0.777	0.605	0	B_Endothelial_cells
CABLES1	0	0.29598	0.663	0.36	0	B_Endothelial_cells
GUCY1A1	0	0.293398	0.761	0.544	0	B_Endothelial_cells
ST6GALNAC5	0	0.290237	0.763	0.564	0	B_Endothelial_cells
RUNDC3B	0	0.280793	0.791	0.611	0	B_Endothelial_cells
ENSCHIG00000010163	0	0.280592	0.646	0.461	0	B_Endothelial_cells
TMEFF1	0	0.276053	0.709	0.5	0	B_Endothelial_cells
MERTK	0	0.253511	0.736	0.508	0	B_Endothelial_cells
ENSCHIG00000026684	0	0.252983	0.743	0.602	0	B_Endothelial_cells
CYP4B1	0	0.251904	0.635	0.353	0	B_Endothelial_cells
ENSCHIG00000020774	2.91868e-303	0.857372	0.846	0.758	5.83736e-300	B_Endothelial_cells
FN1	1.8071e-299	0.984394	0.862	0.79	3.61419e-296	B_Endothelial_cells
CDH23	1.00339e-296	0.94597	0.628	0.388	2.00678e-293	B_Endothelial_cells
WWTR1	3.26344e-294	1.24838	0.84	0.645	6.52687e-291	B_Endothelial_cells
HDGFL3	5.20947e-290	0.826196	0.693	0.539	1.04189e-286	B_Endothelial_cells
ADGRG6	6.40189e-290	1.42207	0.722	0.512	1.28038e-286	B_Endothelial_cells
CALCRL	3.57395e-286	1.33532	0.746	0.538	7.1479e-283	B_Endothelial_cells
ITGA2	3.70515e-286	0.775672	0.612	0.405	7.41031e-283	B_Endothelial_cells
NR6A1	5.28577e-284	0.543998	0.675	0.44	1.05715e-280	B_Endothelial_cells
ENSCHIG00000022255	4.64978e-279	0.829894	0.83	0.752	9.29957e-276	B_Endothelial_cells
HMCN1	1.27415e-278	0.909421	0.813	0.726	2.5483e-275	B_Endothelial_cells
CPQ	7.76722e-278	0.304085	0.627	0.351	1.55344e-274	B_Endothelial_cells
ENSCHIG00000025239	2.20747e-277	0.553469	0.749	0.59	4.41494e-274	B_Endothelial_cells
ENSCHIG00000023348	7.15893e-277	1.18	0.649	0.525	1.43179e-273	B_Endothelial_cells
RPL37	6.1562e-276	0.707087	0.803	0.707	1.23124e-272	B_Endothelial_cells
ENSCHIG00000019039	1.1553e-275	0.381553	0.778	0.512	2.3106e-272	B_Endothelial_cells
ARHGAP18	1.58075e-275	1.30146	0.763	0.632	3.16149e-272	B_Endothelial_cells
NEURL1B	1.04562e-272	0.296731	0.649	0.601	2.09124e-269	B_Endothelial_cells
ARAP3	7.59707e-272	1.2049	0.63	0.537	1.51941e-268	B_Endothelial_cells
MAP2K6	1.15344e-268	0.41226	0.792	0.748	2.30688e-265	B_Endothelial_cells
TM4SF1	2.88323e-265	0.977396	0.632	0.498	5.76647e-262	B_Endothelial_cells
MYCT1	4.01084e-265	1.16084	0.609	0.462	8.02168e-262	B_Endothelial_cells
EBF4	8.21861e-259	0.25788	0.633	0.524	1.64372e-255	B_Endothelial_cells
KIT	1.76898e-255	0.733344	0.613	0.484	3.53795e-252	B_Endothelial_cells
ITPRID2	1.13961e-254	1.14049	0.686	0.499	2.27922e-251	B_Endothelial_cells
ABCA6	2.33343e-254	0.484834	0.783	0.614	4.66686e-251	B_Endothelial_cells
ADGRE5	4.07049e-250	0.319117	0.654	0.474	8.14098e-247	B_Endothelial_cells
SNCAIP	3.61271e-248	1.44462	0.713	0.635	7.22543e-245	B_Endothelial_cells
STK38L	5.8305e-245	0.664733	0.651	0.44	1.1661e-241	B_Endothelial_cells
RASGRP3	2.17647e-244	0.758573	0.597	0.372	4.35294e-241	B_Endothelial_cells
PGR	3.68902e-239	0.551735	0.276	0.427	7.37803e-236	B_Endothelial_cells
PROM1	1.97687e-238	0.329033	0.643	0.547	3.95373e-235	B_Endothelial_cells
COLEC12	2.65526e-238	0.838989	0.739	0.646	5.31053e-235	B_Endothelial_cells
SOX18	7.24623e-234	0.657659	0.593	0.456	1.44925e-230	B_Endothelial_cells
ZFP36L1	1.73532e-233	0.564068	0.715	0.526	3.47065e-230	B_Endothelial_cells
TSHZ2	5.32854e-233	0.677807	0.785	0.66	1.06571e-229	B_Endothelial_cells
PRDM5	4.73494e-231	0.300217	0.792	0.592	9.46988e-228	B_Endothelial_cells
SYNDIG1	1.20326e-230	0.434069	0.3	0.519	2.40653e-227	B_Endothelial_cells
ZDHHC21	1.12054e-229	0.294485	0.645	0.41	2.24109e-226	B_Endothelial_cells
RASSF3	2.00933e-229	0.87875	0.645	0.428	4.01867e-226	B_Endothelial_cells
ACSL4	1.33795e-226	0.502032	0.637	0.39	2.6759e-223	B_Endothelial_cells
REL	1.70605e-226	0.522159	0.596	0.389	3.4121e-223	B_Endothelial_cells
PALLD	2.26466e-225	1.36857	0.729	0.687	4.52932e-222	B_Endothelial_cells
RNF144A	5.30059e-225	1.30602	0.662	0.522	1.06012e-221	B_Endothelial_cells
PLEKHA7	1.32714e-223	0.336348	0.689	0.52	2.65427e-220	B_Endothelial_cells
PELI2	1.48924e-223	0.579981	0.631	0.458	2.97847e-220	B_Endothelial_cells
TNFRSF11A	2.1572e-223	0.446829	0.595	0.429	4.31439e-220	B_Endothelial_cells
CHST11	4.73059e-221	0.929824	0.668	0.505	9.46117e-218	B_Endothelial_cells
GAB3	3.02809e-217	0.706296	0.654	0.613	6.05618e-214	B_Endothelial_cells
ENSCHIG00000016883	9.02546e-214	0.679872	0.758	0.604	1.80509e-210	B_Endothelial_cells
SYCP1	1.65067e-213	0.491328	0.616	0.544	3.30133e-210	B_Endothelial_cells
ENSCHIG00000006759	1.70374e-213	1.33913	0.625	0.494	3.40748e-210	B_Endothelial_cells
EPS8	8.19606e-213	0.71935	0.768	0.632	1.63921e-209	B_Endothelial_cells
TENM3	7.19694e-209	0.43939	0.6	0.398	1.43939e-205	B_Endothelial_cells
FAM124A	1.36244e-207	0.380839	0.559	0.332	2.72488e-204	B_Endothelial_cells
GALNT7	1.53582e-206	0.60256	0.749	0.565	3.07163e-203	B_Endothelial_cells
TSPAN5	7.91459e-206	0.465993	0.637	0.541	1.58292e-202	B_Endothelial_cells
MBNL1	5.49363e-200	1.35668	0.889	0.841	1.09873e-196	B_Endothelial_cells
GATA2	1.32391e-199	0.715812	0.592	0.504	2.64782e-196	B_Endothelial_cells
ENSCHIG00000004169	1.80182e-199	0.755254	0.571	0.379	3.60365e-196	B_Endothelial_cells
PLCG2	2.57202e-199	0.512658	0.589	0.377	5.14404e-196	B_Endothelial_cells
RUNX1T1	7.62747e-199	0.779443	0.761	0.605	1.52549e-195	B_Endothelial_cells
ENSCHIG00000004756	3.28795e-195	1.00768	0.628	0.467	6.5759e-192	B_Endothelial_cells
PDE4B	3.59034e-193	0.83878	0.649	0.575	7.18067e-190	B_Endothelial_cells
TBC1D9	3.66988e-191	0.326195	0.664	0.482	7.33976e-188	B_Endothelial_cells
APBA1	3.82009e-191	0.475069	0.584	0.378	7.64018e-188	B_Endothelial_cells
DEPP1	3.55087e-190	0.282056	0.527	0.268	7.10174e-187	B_Endothelial_cells
ITGA9	7.7809e-190	0.814754	0.647	0.54	1.55618e-186	B_Endothelial_cells
ENSCHIG00000018150	2.2691e-189	0.589392	0.755	0.607	4.5382e-186	B_Endothelial_cells
ZNF710	2.14007e-188	0.44445	0.629	0.479	4.28014e-185	B_Endothelial_cells
ENSCHIG00000018073	2.05359e-187	0.469956	0.758	0.635	4.10718e-184	B_Endothelial_cells
ADAMTS18	8.47376e-187	0.279485	0.653	0.482	1.69475e-183	B_Endothelial_cells
EHD4	1.40239e-182	0.476454	0.635	0.455	2.80479e-179	B_Endothelial_cells
SLC12A2	4.64969e-181	0.796624	0.613	0.491	9.29938e-178	B_Endothelial_cells
GLS	1.01269e-176	1.17077	0.69	0.482	2.02538e-173	B_Endothelial_cells
ENSCHIG00000017787	1.95232e-173	0.910658	0.779	0.703	3.90464e-170	B_Endothelial_cells
ENSCHIG00000022058	2.62922e-169	1.19054	0.635	0.545	5.25843e-166	B_Endothelial_cells
ADAMTS9	5.86e-166	0.938263	0.818	0.778	1.172e-162	B_Endothelial_cells
PDK4	4.79353e-165	0.505894	0.718	0.544	9.58706e-162	B_Endothelial_cells
LRIG3	3.34498e-163	0.655736	0.72	0.508	6.68995e-160	B_Endothelial_cells
KLHL3	9.12154e-162	0.456677	0.648	0.499	1.82431e-158	B_Endothelial_cells
TANC2	1.48496e-160	0.770068	0.73	0.733	2.96991e-157	B_Endothelial_cells
CLIC5	1.34003e-159	0.422413	0.654	0.602	2.68006e-156	B_Endothelial_cells
CEP128	5.82362e-159	0.319408	0.709	0.511	1.16472e-155	B_Endothelial_cells
ENSCHIG00000020926	2.49327e-158	0.536443	0.624	0.535	4.98653e-155	B_Endothelial_cells
ELOVL7	1.21134e-151	0.848169	0.589	0.551	2.42268e-148	B_Endothelial_cells
PPFIBP1	1.68685e-151	0.45355	0.766	0.605	3.3737e-148	B_Endothelial_cells
RABGAP1L	1.94064e-150	0.578405	0.807	0.645	3.88127e-147	B_Endothelial_cells
FAP	1.80062e-149	0.333891	0.626	0.428	3.60124e-146	B_Endothelial_cells
EMP1	1.64046e-147	0.498354	0.722	0.61	3.28092e-144	B_Endothelial_cells
CDK8	4.84434e-147	0.563169	0.653	0.46	9.68868e-144	B_Endothelial_cells
FNBP1	2.8736e-146	0.450322	0.632	0.46	5.74719e-143	B_Endothelial_cells
NRP2	2.81425e-144	0.549649	0.607	0.516	5.62851e-141	B_Endothelial_cells
DPP4	8.09117e-142	0.419749	0.706	0.658	1.61823e-138	B_Endothelial_cells
ARHGEF26	1.20491e-140	0.45141	0.614	0.516	2.40981e-137	B_Endothelial_cells
TBC1D8	1.01685e-139	0.950065	0.665	0.509	2.03369e-136	B_Endothelial_cells
ENSCHIG00000025883	1.87591e-139	0.28196	0.585	0.46	3.75182e-136	B_Endothelial_cells
ENSCHIG00000001685	1.6886e-134	0.954345	0.591	0.505	3.37719e-131	B_Endothelial_cells
TDRD10	2.07487e-134	0.564621	0.585	0.553	4.14974e-131	B_Endothelial_cells
LYN	1.84235e-133	0.302268	0.555	0.435	3.6847e-130	B_Endothelial_cells
PRDM1	4.1513e-131	0.323531	0.602	0.566	8.30259e-128	B_Endothelial_cells
RPL32	1.25574e-129	0.568022	0.762	0.683	2.51149e-126	B_Endothelial_cells
PDE1C	4.05526e-126	1.29257	0.619	0.65	8.11052e-123	B_Endothelial_cells
ENSCHIG00000017980	7.9955e-126	0.593703	0.613	0.511	1.5991e-122	B_Endothelial_cells
SLC39A14	1.03432e-124	0.26534	0.584	0.464	2.06864e-121	B_Endothelial_cells
FARP1	1.68299e-122	0.586068	0.676	0.527	3.36597e-119	B_Endothelial_cells
TM4SF18	2.61632e-122	0.663805	0.52	0.295	5.23264e-119	B_Endothelial_cells
SFRP1	1.78251e-121	0.477315	0.751	0.694	3.56502e-118	B_Endothelial_cells
ALDH1A2	1.81719e-118	0.359633	0.427	0.744	3.63439e-115	B_Endothelial_cells
ANK1	3.33215e-118	0.504274	0.559	0.475	6.6643e-115	B_Endothelial_cells
LURAP1L	2.19503e-117	0.402699	0.643	0.586	4.39006e-114	B_Endothelial_cells
ACER2	5.22341e-117	0.711487	0.6	0.449	1.04468e-113	B_Endothelial_cells
SVIL	8.98697e-116	0.285137	0.599	0.433	1.79739e-112	B_Endothelial_cells
ENSCHIG00000012469	1.10021e-112	0.626284	0.765	0.702	2.20041e-109	B_Endothelial_cells
HTRA1	2.33139e-112	0.507146	0.558	0.452	4.66278e-109	B_Endothelial_cells
MATN2	9.75839e-112	0.489323	0.736	0.777	1.95168e-108	B_Endothelial_cells
ZNF831	2.09716e-110	0.351265	0.558	0.512	4.19433e-107	B_Endothelial_cells
MXI1	2.46273e-110	0.329865	0.71	0.568	4.92546e-107	B_Endothelial_cells
NTF3	1.14758e-109	0.639156	0.575	0.563	2.29516e-106	B_Endothelial_cells
SAMD9	6.54306e-106	0.667223	0.593	0.541	1.30861e-102	B_Endothelial_cells
NR5A2	3.44614e-105	0.625624	0.552	0.503	6.89229e-102	B_Endothelial_cells
FRMD4A	5.99439e-105	0.2634	0.713	0.596	1.19888e-101	B_Endothelial_cells
TMTC2	1.68353e-103	0.927231	0.687	0.598	3.36707e-100	B_Endothelial_cells
ID3	7.89945e-101	0.64138	0.519	0.357	1.57989e-97	B_Endothelial_cells
TMEM163	5.36341e-99	0.926446	0.593	0.598	1.07268e-95	B_Endothelial_cells
ADAMTS6	2.422e-96	0.469779	0.651	0.515	4.844e-93	B_Endothelial_cells
RAMP2	2.88624e-96	0.331015	0.498	0.305	5.77248e-93	B_Endothelial_cells
TES	2.36395e-93	0.606201	0.572	0.526	4.72791e-90	B_Endothelial_cells
MLLT3	4.18946e-93	0.462714	0.862	0.718	8.37892e-90	B_Endothelial_cells
BMP6	1.48517e-92	1.49905	0.556	0.485	2.97035e-89	B_Endothelial_cells
ENSCHIG00000025540	1.59848e-91	0.315224	0.773	0.743	3.19695e-88	B_Endothelial_cells
IL1R1	2.81147e-90	0.314353	0.573	0.472	5.62295e-87	B_Endothelial_cells
HDAC9	2.65936e-89	0.289634	0.688	0.582	5.31873e-86	B_Endothelial_cells
STAT4	5.3293e-89	0.420291	0.617	0.59	1.06586e-85	B_Endothelial_cells
ATP2B1	3.02378e-88	0.32701	0.835	0.645	6.04757e-85	B_Endothelial_cells
ENSCHIG00000022600	4.38038e-88	0.330014	0.677	0.537	8.76076e-85	B_Endothelial_cells
AGMO	1.89073e-85	1.12569	0.575	0.567	3.78145e-82	B_Endothelial_cells
SLC39A8	3.13286e-85	0.785863	0.576	0.573	6.26571e-82	B_Endothelial_cells
TBC1D1	7.94489e-85	0.48218	0.604	0.47	1.58898e-81	B_Endothelial_cells
MEOX1	1.63217e-81	0.278148	0.472	0.153	3.26434e-78	B_Endothelial_cells
ENSCHIG00000013044	2.45766e-81	0.440969	0.493	0.324	4.91533e-78	B_Endothelial_cells
EXT1	1.07873e-80	0.53682	0.86	0.797	2.15746e-77	B_Endothelial_cells
MDFIC	6.15737e-80	0.376315	0.703	0.561	1.23147e-76	B_Endothelial_cells
FABP4	5.00848e-79	0.364487	0.71	0.562	1.0017e-75	B_Endothelial_cells
OSBPL10	5.5117e-79	0.650299	0.675	0.69	1.10234e-75	B_Endothelial_cells
MAPRE2	5.85521e-79	0.362787	0.678	0.567	1.17104e-75	B_Endothelial_cells
ENSCHIG00000023972	1.7135e-76	0.423481	0.313	0.225	3.42699e-73	B_Endothelial_cells
SNTB2	5.12398e-76	0.496645	0.667	0.551	1.0248e-72	B_Endothelial_cells
EPHA6	4.65701e-74	0.38241	0.649	0.564	9.31401e-71	B_Endothelial_cells
ANKRD44	7.40591e-74	0.718218	0.612	0.52	1.48118e-70	B_Endothelial_cells
ENSCHIG00000021504	1.36865e-71	0.405695	0.575	0.473	2.73729e-68	B_Endothelial_cells
MYO1B	1.35029e-70	0.581969	0.599	0.523	2.70059e-67	B_Endothelial_cells
KLF2	3.76901e-68	0.364843	0.344	0.387	7.53803e-65	B_Endothelial_cells
PCDH17	5.65348e-67	0.476428	0.419	0.611	1.1307e-63	B_Endothelial_cells
TRHDE	3.29516e-65	0.551988	0.749	0.696	6.59033e-62	B_Endothelial_cells
CDK6	1.20335e-64	0.650227	0.757	0.711	2.4067e-61	B_Endothelial_cells
NFATC1	3.95242e-64	0.267406	0.59	0.507	7.90484e-61	B_Endothelial_cells
CHST15	6.09366e-62	0.951122	0.572	0.667	1.21873e-58	B_Endothelial_cells
ARHGAP25	4.52308e-58	0.314323	0.543	0.48	9.04616e-55	B_Endothelial_cells
RGL1	1.90624e-57	0.29909	0.627	0.549	3.81249e-54	B_Endothelial_cells
ENSCHIG00000005750	1.00691e-55	0.399086	0.54	0.424	2.01382e-52	B_Endothelial_cells
NPAS3	5.14332e-50	0.682526	0.564	0.633	1.02866e-46	B_Endothelial_cells
ENAH	3.91575e-49	0.667305	0.615	0.564	7.83151e-46	B_Endothelial_cells
FNIP2	1.918e-46	0.358737	0.523	0.405	3.83599e-43	B_Endothelial_cells
TSPAN12	2.74673e-46	0.64825	0.527	0.448	5.49346e-43	B_Endothelial_cells
ENSCHIG00000011003	5.51814e-46	0.755371	0.573	0.499	1.10363e-42	B_Endothelial_cells
ZDHHC14	2.61096e-45	0.455061	0.682	0.616	5.22192e-42	B_Endothelial_cells
OSBPL6	6.09568e-44	0.4133	0.637	0.564	1.21914e-40	B_Endothelial_cells
ENSCHIG00000009043	6.66291e-44	0.638658	0.544	0.45	1.33258e-40	B_Endothelial_cells
SPECC1	1.96166e-43	0.414197	0.591	0.518	3.92332e-40	B_Endothelial_cells
PNOC	4.28151e-43	0.340263	0.664	0.632	8.56301e-40	B_Endothelial_cells
TSHZ3	2.04263e-42	0.441574	0.537	0.435	4.08525e-39	B_Endothelial_cells
ENSCHIG00000017707	2.07964e-42	0.634843	0.88	0.845	4.15928e-39	B_Endothelial_cells
PAWR	1.07583e-41	0.745519	0.535	0.48	2.15166e-38	B_Endothelial_cells
DCLK2	1.08819e-40	0.647127	0.651	0.645	2.17639e-37	B_Endothelial_cells
FILIP1L	6.42963e-40	0.297062	0.643	0.57	1.28593e-36	B_Endothelial_cells
TRPC3	1.09922e-36	0.262178	0.423	0.66	2.19844e-33	B_Endothelial_cells
ACTG1	2.19858e-36	0.56685	0.62	0.632	4.39717e-33	B_Endothelial_cells
LZTS1	6.50483e-35	0.711506	0.52	0.567	1.30097e-31	B_Endothelial_cells
LRRC8C	2.23348e-33	0.482088	0.576	0.639	4.46697e-30	B_Endothelial_cells
COBLL1	2.54663e-33	0.351379	0.653	0.565	5.09326e-30	B_Endothelial_cells
CA4	6.64433e-33	0.676527	0.477	0.327	1.32887e-29	B_Endothelial_cells
PKHD1L1	3.13812e-31	0.482361	0.815	0.815	6.27624e-28	B_Endothelial_cells
IQCA1	4.02965e-30	0.270317	0.391	0.429	8.05929e-27	B_Endothelial_cells
SAMD12	1.75624e-29	0.348419	0.539	0.485	3.51247e-26	B_Endothelial_cells
TMEM26	5.79383e-28	0.302255	0.517	0.551	1.15877e-24	B_Endothelial_cells
MSN	1.05024e-27	0.929567	0.54	0.537	2.10048e-24	B_Endothelial_cells
ENSCHIG00000018361	1.17218e-27	0.267791	0.439	0.331	2.34437e-24	B_Endothelial_cells
OVCH1	2.75854e-27	0.45357	0.486	0.389	5.51708e-24	B_Endothelial_cells
B4GALT6	3.1488e-26	0.432475	0.492	0.411	6.29761e-23	B_Endothelial_cells
ACTB	2.56215e-25	0.595616	0.628	0.649	5.1243e-22	B_Endothelial_cells
RIMS2	8.16284e-25	1.13462	0.418	0.534	1.63257e-21	B_Endothelial_cells
KIF26B	1.96466e-22	0.697402	0.479	0.433	3.92933e-19	B_Endothelial_cells
RNF213	1.0504e-21	0.575001	0.517	0.456	2.1008e-18	B_Endothelial_cells
SPARCL1	3.40368e-19	0.334183	0.679	0.649	6.80736e-16	B_Endothelial_cells
PRDM16	2.77323e-17	0.344408	0.749	0.603	5.54645e-14	B_Endothelial_cells
RAI14	3.73743e-17	0.483076	0.555	0.551	7.47486e-14	B_Endothelial_cells
SMAD6	2.12799e-14	0.92919	0.527	0.535	4.25599e-11	B_Endothelial_cells
GATA3	1.38713e-13	0.250489	0.424	0.509	2.77427e-10	B_Endothelial_cells
ENSCHIG00000010546	1.87813e-12	0.369654	0.756	0.741	3.75627e-09	B_Endothelial_cells
SH3PXD2A	6.45546e-09	0.348784	0.631	0.693	1.29109e-05	B_Endothelial_cells
SMURF2	9.21882e-09	0.277661	0.51	0.442	1.84376e-05	B_Endothelial_cells
ENSCHIG00000016076	9.89874e-09	0.355773	0.725	0.716	1.97975e-05	B_Endothelial_cells
ART4	2.08792e-08	0.253088	0.42	0.52	4.17584e-05	B_Endothelial_cells
CTNNAL1	6.29932e-08	0.395902	0.592	0.522	0.000125986	B_Endothelial_cells
PALD1	2.41654e-07	0.328808	0.509	0.514	0.000483308	B_Endothelial_cells
DAPK2	1.69715e-05	0.547293	0.464	0.601	0.033943	B_Endothelial_cells
RBPJ	0	4.41344	0.978	0.716	0	Macrophagocytes
CD163	0	4.39241	0.916	0.447	0	Macrophagocytes
F13A1	0	4.34414	0.88	0.449	0	Macrophagocytes
SLC9A9	0	4.03068	0.959	0.567	0	Macrophagocytes
MTSS1	0	3.76452	0.934	0.505	0	Macrophagocytes
FCHSD2	0	3.70421	0.923	0.503	0	Macrophagocytes
FRMD4B	0	3.6239	0.952	0.597	0	Macrophagocytes
DAB2	0	3.54149	0.944	0.675	0	Macrophagocytes
WWP1	0	3.45229	0.953	0.702	0	Macrophagocytes
MRC1	0	3.41141	0.891	0.54	0	Macrophagocytes
VSIG4	0	3.37397	0.921	0.54	0	Macrophagocytes
IQGAP2	0	3.24227	0.913	0.573	0	Macrophagocytes
RAB3C	0	3.13892	0.746	0.606	0	Macrophagocytes
PDGFC	0	3.13516	0.863	0.611	0	Macrophagocytes
PEPD	0	3.01423	0.896	0.485	0	Macrophagocytes
ENSCHIG00000024144	0	2.96373	0.796	0.385	0	Macrophagocytes
HDAC9	0	2.87212	0.868	0.572	0	Macrophagocytes
SYK	0	2.85851	0.859	0.452	0	Macrophagocytes
COLEC12	0	2.82621	0.873	0.639	0	Macrophagocytes
UBASH3B	0	2.7828	0.812	0.42	0	Macrophagocytes
RGL1	0	2.7104	0.819	0.538	0	Macrophagocytes
FYB1	0	2.70173	0.849	0.513	0	Macrophagocytes
BANK1	0	2.55003	0.828	0.601	0	Macrophagocytes
MERTK	0	2.50544	0.835	0.507	0	Macrophagocytes
TFEC	0	2.44222	0.755	0.539	0	Macrophagocytes
CLCN5	0	2.4092	0.844	0.577	0	Macrophagocytes
TBXAS1	0	2.37478	0.736	0.532	0	Macrophagocytes
ENSCHIG00000020870	0	2.32804	0.984	0.872	0	Macrophagocytes
ENSCHIG00000023590	0	2.28093	0.709	0.465	0	Macrophagocytes
BMP2K	0	2.27259	0.813	0.418	0	Macrophagocytes
MAF	0	2.26847	0.831	0.571	0	Macrophagocytes
INPP5D	0	2.24821	0.776	0.607	0	Macrophagocytes
ENSCHIG00000022506	0	2.20333	0.773	0.451	0	Macrophagocytes
MITF	0	2.19241	0.939	0.778	0	Macrophagocytes
PRKCQ	0	2.16715	0.788	0.629	0	Macrophagocytes
CSF1R	0	2.14479	0.739	0.38	0	Macrophagocytes
ATP2B1	0	2.13866	0.904	0.645	0	Macrophagocytes
ENSCHIG00000021795	0	2.11653	0.775	0.379	0	Macrophagocytes
ENSCHIG00000016292	0	2.11477	0.688	0.504	0	Macrophagocytes
ENSCHIG00000015902	0	2.11138	0.74	0.537	0	Macrophagocytes
EHD4	0	2.03785	0.735	0.452	0	Macrophagocytes
ENSCHIG00000022255	0	2.01995	0.917	0.747	0	Macrophagocytes
ELMO1	0	1.99965	0.902	0.496	0	Macrophagocytes
ENSCHIG00000014079	0	1.94804	0.728	0.501	0	Macrophagocytes
NLRP3	0	1.92467	0.668	0.396	0	Macrophagocytes
MYO5A	0	1.92167	0.795	0.616	0	Macrophagocytes
ENSCHIG00000007585	0	1.91206	0.77	0.412	0	Macrophagocytes
NPL	0	1.87978	0.829	0.284	0	Macrophagocytes
ZNF710	0	1.869	0.714	0.477	0	Macrophagocytes
FLI1	0	1.86102	0.829	0.523	0	Macrophagocytes
PRKCB	0	1.85714	0.672	0.372	0	Macrophagocytes
ZEB2	0	1.83692	0.973	0.879	0	Macrophagocytes
GAS7	0	1.83664	0.837	0.674	0	Macrophagocytes
GRK3	0	1.83568	0.774	0.512	0	Macrophagocytes
VAV3	0	1.81299	0.857	0.64	0	Macrophagocytes
LIPA	0	1.80687	0.815	0.595	0	Macrophagocytes
CTSC	0	1.79335	0.684	0.369	0	Macrophagocytes
TNS3	0	1.75459	0.725	0.585	0	Macrophagocytes
NCKAP1L	0	1.73885	0.687	0.432	0	Macrophagocytes
PFKFB2	0	1.72178	0.727	0.494	0	Macrophagocytes
MS4A7	0	1.66415	0.815	0.392	0	Macrophagocytes
WWC1	0	1.66167	0.797	0.48	0	Macrophagocytes
TIMD4	0	1.63525	0.841	0.561	0	Macrophagocytes
ATP13A3	0	1.63354	0.807	0.519	0	Macrophagocytes
DOCK8	0	1.59499	0.706	0.491	0	Macrophagocytes
CD86	0	1.56366	0.704	0.433	0	Macrophagocytes
ENSCHIG00000002918	0	1.55642	0.765	0.458	0	Macrophagocytes
RNF150	0	1.55286	0.898	0.732	0	Macrophagocytes
TGFBI	0	1.54696	0.72	0.424	0	Macrophagocytes
LRRK1	0	1.53385	0.762	0.593	0	Macrophagocytes
PLEKHG5	0	1.5266	0.889	0.636	0	Macrophagocytes
MAN1A1	0	1.5121	0.815	0.6	0	Macrophagocytes
VNN1	0	1.49091	0.659	0.362	0	Macrophagocytes
SLC4A7	0	1.48808	0.807	0.611	0	Macrophagocytes
AHNAK	0	1.46747	0.957	0.762	0	Macrophagocytes
ENSCHIG00000025307	0	1.46539	0.685	0.353	0	Macrophagocytes
INPP4B	0	1.45709	0.832	0.577	0	Macrophagocytes
ENSCHIG00000005111	0	1.44923	0.786	0.571	0	Macrophagocytes
PALD1	0	1.44426	0.782	0.495	0	Macrophagocytes
EPS8	0	1.4337	0.804	0.633	0	Macrophagocytes
FMN1	0	1.43308	0.793	0.617	0	Macrophagocytes
NCEH1	0	1.40854	0.731	0.471	0	Macrophagocytes
IGF2BP3	0	1.40731	0.688	0.527	0	Macrophagocytes
PPM1H	0	1.39933	0.684	0.359	0	Macrophagocytes
LYVE1	0	1.35993	0.703	0.567	0	Macrophagocytes
MCTP1	0	1.3373	0.775	0.444	0	Macrophagocytes
LGMN	0	1.31453	0.713	0.474	0	Macrophagocytes
LY86	0	1.29947	0.732	0.385	0	Macrophagocytes
GAB3	0	1.29325	0.727	0.609	0	Macrophagocytes
LIPC	0	1.28284	0.671	0.453	0	Macrophagocytes
ENSCHIG00000006732	0	1.26967	0.793	0.611	0	Macrophagocytes
SESN3	0	1.24279	0.853	0.693	0	Macrophagocytes
MGAT4A	0	1.21516	0.761	0.51	0	Macrophagocytes
GLIPR1	0	1.21361	0.684	0.401	0	Macrophagocytes
DOCK4	0	1.18974	0.866	0.627	0	Macrophagocytes
ADGRE5	0	1.17021	0.699	0.476	0	Macrophagocytes
ADAM19	0	1.16756	0.826	0.447	0	Macrophagocytes
TLR2	0	1.16701	0.658	0.316	0	Macrophagocytes
SAMD9	0	1.16514	0.761	0.53	0	Macrophagocytes
ENSCHIG00000011063	0	1.1608	0.667	0.32	0	Macrophagocytes
MYOF	0	1.15196	0.804	0.708	0	Macrophagocytes
SDK2	0	1.15049	0.81	0.619	0	Macrophagocytes
REL	0	1.13621	0.669	0.389	0	Macrophagocytes
RAMP1	0	1.1357	0.822	0.761	0	Macrophagocytes
ALOX5	0	1.11817	0.841	0.359	0	Macrophagocytes
ARRDC3	0	1.1018	0.8	0.433	0	Macrophagocytes
IPCEF1	0	1.09245	0.696	0.398	0	Macrophagocytes
RARRES1	0	1.059	0.678	0.349	0	Macrophagocytes
ENSCHIG00000009663	0	1.05643	0.822	0.727	0	Macrophagocytes
MEF2C	0	1.0447	0.848	0.601	0	Macrophagocytes
STS	0	1.02117	0.697	0.542	0	Macrophagocytes
MBNL1	0	1.00591	0.922	0.84	0	Macrophagocytes
ENSCHIG00000011461	0	0.972117	0.682	0.289	0	Macrophagocytes
ENSCHIG00000008003	0	0.948584	0.751	0.483	0	Macrophagocytes
NAIP	0	0.911026	0.703	0.343	0	Macrophagocytes
NCF2	0	0.902933	0.638	0.269	0	Macrophagocytes
HPSE	0	0.825675	0.688	0.473	0	Macrophagocytes
CAMK1D	0	0.813859	0.876	0.822	0	Macrophagocytes
SYCP2L	0	0.734163	0.688	0.378	0	Macrophagocytes
CLEC4G	0	0.709437	0.833	0.575	0	Macrophagocytes
RASGRP3	0	0.694402	0.711	0.369	0	Macrophagocytes
PLXNA2	0	0.662452	0.795	0.615	0	Macrophagocytes
ENSCHIG00000021417	0	0.644202	0.719	0.503	0	Macrophagocytes
MEGF10	0	0.607739	0.757	0.393	0	Macrophagocytes
ENSCHIG00000024655	0	0.598168	0.795	0.248	0	Macrophagocytes
ENSCHIG00000009607	0	0.557957	0.78	0.624	0	Macrophagocytes
RGS4	0	0.449277	0.705	0.409	0	Macrophagocytes
CLEC5A	0	0.293978	0.691	0.303	0	Macrophagocytes
DEUP1	0	0.288364	0.739	0.552	0	Macrophagocytes
PAG1	8.85221e-306	1.14699	0.672	0.441	1.77044e-302	Macrophagocytes
GNAQ	1.20669e-303	0.983395	0.854	0.696	2.41338e-300	Macrophagocytes
ARHGAP18	5.38276e-303	1.30168	0.809	0.632	1.07655e-299	Macrophagocytes
SH3PXD2A	3.59173e-302	0.920211	0.824	0.677	7.18346e-299	Macrophagocytes
PID1	3.32337e-301	0.792215	0.906	0.678	6.64674e-298	Macrophagocytes
ENSCHIG00000001685	9.41931e-301	0.785661	0.687	0.501	1.88386e-297	Macrophagocytes
DISC1	1.07511e-296	1.18849	0.748	0.554	2.15022e-293	Macrophagocytes
AOAH	3.60473e-296	1.11478	0.682	0.599	7.20947e-293	Macrophagocytes
ATAD2	3.27195e-294	0.611866	0.724	0.489	6.54389e-291	Macrophagocytes
TRPS1	1.54568e-287	1.13994	0.909	0.851	3.09136e-284	Macrophagocytes
ANKRD44	1.34647e-286	1.25973	0.737	0.514	2.69293e-283	Macrophagocytes
TNFAIP8	2.76449e-284	0.951179	0.896	0.731	5.52898e-281	Macrophagocytes
SAMD4A	1.02244e-283	1.08826	0.694	0.495	2.04489e-280	Macrophagocytes
FUT8	1.24396e-283	1.2401	0.757	0.532	2.48793e-280	Macrophagocytes
CADM1	4.00238e-282	1.55432	0.717	0.475	8.00477e-279	Macrophagocytes
NRP2	1.03244e-275	1.90354	0.676	0.513	2.06488e-272	Macrophagocytes
TTC7A	1.97994e-274	1.07169	0.68	0.526	3.95988e-271	Macrophagocytes
ZFP36L1	2.48067e-274	1.20245	0.736	0.53	4.96133e-271	Macrophagocytes
HCK	3.29255e-274	1.14392	0.62	0.249	6.5851e-271	Macrophagocytes
SHTN1	5.22158e-273	1.53581	0.666	0.462	1.04432e-269	Macrophagocytes
FNBP1	2.53198e-267	1.30134	0.7	0.46	5.06396e-264	Macrophagocytes
RASGEF1A	1.73415e-265	0.407949	0.655	0.473	3.46831e-262	Macrophagocytes
RUNX1	2.93735e-255	2.10917	0.645	0.431	5.87469e-252	Macrophagocytes
KCNQ5	1.06706e-253	0.280297	0.298	0.608	2.13412e-250	Macrophagocytes
ENSCHIG00000018067	9.61457e-250	0.861789	0.626	0.367	1.92291e-246	Macrophagocytes
STOX2	2.10417e-249	0.346979	0.758	0.602	4.20835e-246	Macrophagocytes
ENSCHIG00000008238	4.48081e-243	0.803097	0.623	0.363	8.96163e-240	Macrophagocytes
LCP2	4.91745e-243	1.56995	0.625	0.312	9.83491e-240	Macrophagocytes
HK3	1.32265e-242	0.864399	0.629	0.379	2.64531e-239	Macrophagocytes
ARHGAP6	2.83631e-241	0.957796	0.73	0.539	5.67262e-238	Macrophagocytes
ARHGAP31	3.31013e-239	0.630275	0.787	0.525	6.62025e-236	Macrophagocytes
RAP1GAP2	2.15551e-236	0.711606	0.661	0.527	4.31101e-233	Macrophagocytes
RNF165	2.42935e-235	0.761788	0.683	0.692	4.85871e-232	Macrophagocytes
ENSCHIG00000011352	1.88781e-234	0.262374	0.296	0.488	3.77563e-231	Macrophagocytes
BLNK	5.04111e-229	1.52195	0.623	0.388	1.00822e-225	Macrophagocytes
RBM47	2.12293e-228	1.83715	0.7	0.623	4.24586e-225	Macrophagocytes
CCSER1	8.35816e-225	1.21181	0.76	0.605	1.67163e-221	Macrophagocytes
ST3GAL5	8.47655e-225	1.47826	0.631	0.424	1.69531e-221	Macrophagocytes
PSD3	1.1924e-221	0.967234	0.892	0.766	2.38479e-218	Macrophagocytes
AFF1	3.10786e-221	1.00265	0.789	0.583	6.21572e-218	Macrophagocytes
BTBD11	1.5488e-220	0.610461	0.781	0.618	3.0976e-217	Macrophagocytes
NIBAN1	1.50788e-218	0.97967	0.726	0.472	3.01577e-215	Macrophagocytes
PSTPIP1	2.50311e-217	1.14625	0.654	0.614	5.00622e-214	Macrophagocytes
LRRC8C	5.0025e-216	0.757681	0.699	0.628	1.0005e-212	Macrophagocytes
EDA	1.65505e-215	0.512284	0.797	0.586	3.31009e-212	Macrophagocytes
APBB1IP	1.56513e-210	1.30592	0.706	0.626	3.13025e-207	Macrophagocytes
AFF3	5.12979e-209	0.791235	0.797	0.66	1.02596e-205	Macrophagocytes
SNX30	5.00763e-206	1.44488	0.632	0.407	1.00153e-202	Macrophagocytes
ENTPD1	3.63068e-201	0.537548	0.629	0.427	7.26136e-198	Macrophagocytes
C1QA	2.28095e-199	1.1617	0.604	0.336	4.5619e-196	Macrophagocytes
ATP8A2	7.31938e-198	0.282788	0.661	0.62	1.46388e-194	Macrophagocytes
ENSCHIG00000021047	5.57922e-197	0.30737	0.766	0.564	1.11584e-193	Macrophagocytes
BRCA2	3.25554e-194	0.653058	0.717	0.621	6.51108e-191	Macrophagocytes
TBC1D1	2.8222e-190	1.10445	0.674	0.469	5.64439e-187	Macrophagocytes
ITGAM	2.27659e-189	1.75454	0.604	0.358	4.55319e-186	Macrophagocytes
FRMD4A	3.7387e-187	0.34403	0.862	0.588	7.47741e-184	Macrophagocytes
TMEM144	1.86217e-185	0.899108	0.597	0.295	3.72433e-182	Macrophagocytes
ETV1	1.26632e-184	0.739874	0.605	0.344	2.53265e-181	Macrophagocytes
ENSCHIG00000007678	3.06619e-184	0.515299	0.559	0.149	6.13239e-181	Macrophagocytes
ARHGAP25	1.60355e-181	1.59294	0.625	0.476	3.20711e-178	Macrophagocytes
ENSCHIG00000019534	6.78798e-180	0.558522	0.64	0.5	1.3576e-176	Macrophagocytes
GLDN	8.69725e-177	0.548833	0.594	0.33	1.73945e-173	Macrophagocytes
ENSCHIG00000008922	6.2192e-175	1.05785	0.609	0.419	1.24384e-171	Macrophagocytes
PARVB	5.58064e-174	0.446262	0.638	0.579	1.11613e-170	Macrophagocytes
ENSCHIG00000017205	2.93609e-169	0.641969	0.668	0.571	5.87218e-166	Macrophagocytes
ENSCHIG00000019704	8.28237e-167	0.878497	0.583	0.25	1.65647e-163	Macrophagocytes
BTK	1.38431e-166	1.35425	0.594	0.302	2.76862e-163	Macrophagocytes
ENSCHIG00000009043	2.67743e-165	1.22923	0.645	0.446	5.35485e-162	Macrophagocytes
[truncated: 2,130 more rows]

## Sheet: S8
Table S8.The results of KEGG analyses of marker genes in adipocyte-progenitors, preadipocytes and adipocytes (Fisher's exact test).
[truncated: 115 more rows]

[truncated: 10 more sheets: S9, S10, S11, S12, S13, S14, S15, S16, S17, S18]
